# Supplementary material for: EWAS of post-COVID-19 patients shows methylation differences in the immune-response associated gene, IFI44L, three months after COVID-19 infection
Source: Sci Rep. 2022 Jul 7;12:11478. doi: 10.1038/s41598-022-15467-1 (PMC9261254; doi:10.1038/s41598-022-15467-1)
Supplement: Supplementary file 3 — Supplementary Information 3. [file 41598_2022_15467_MOESM3_ESM.csv]

CPG.Labels	CHR	MAPINFO	beta_covidEwas_male_funnorm_limma	se_covidEwas_male_funnorm_limma	df_covidEwas_male_funnorm_limma	T.statistic_covidEwas_male_funnorm_limma	P.value_covidEwas_male_funnorm_limma	beta_covidEwas_female_funnorm_limma	se_covidEwas_female_funnorm_limma	df_covidEwas_female_funnorm_limma	T.statistic_covidEwas_female_funnorm_limma	P.value_covidEwas_female_funnorm_limma	beta_longEwas_male_funnorm_limma	se_longEwas_male_funnorm_limma	df_longEwas_male_funnorm_limma	T.statistic_longEwas_male_funnorm_limma	P.value_longEwas_male_funnorm_limma	beta_longEwas_female_funnorm_limma	se_longEwas_female_funnorm_limma	df_longEwas_female_funnorm_limma	T.statistic_longEwas_female_funnorm_limma	P.value_longEwas_female_funnorm_limma	beta_severityEwas_male_funnorm_limma	se_severityEwas_male_funnorm_limma	df_severityEwas_male_funnorm_limma	T.statistic_severityEwas_male_funnorm_limma	P.value_severityEwas_male_funnorm_limma	beta_severityEwas_female_funnorm_limma	se_severityEwas_female_funnorm_limma	df_severityEwas_female_funnorm_limma	T.statistic_severityEwas_female_funnorm_limma	P.value_severityEwas_female_funnorm_limma
cg00004031	X	139770907	0.0522120655255028	0.0925644367386704	58.0196731624558	0.564061829414129	0.574886080041607	-0.0636806923126152	0.0441423836351188	107.878033006073	-1.44262015479273	0.152024725993124	-0.0268074275626693	0.100020526792647	33.147443960098	-0.268019259868966	0.790345360782898	-0.102613667828318	0.055580733219774	54.8389840197404	-1.84620932261849	0.0702616470604057	0.0548319225154202	0.121351555467341	35.1419363884405	0.451843590337637	0.654158249675182	-0.0531366726234868	0.0574173904679988	57.8096489591651	-0.92544562179471	0.358581416708443
cg00005617	X	68059898	-0.0308349879224738	0.0649184652130668	58.0196731624558	-0.474980235920109	0.636584223299082	-0.0906356831110822	0.0499163864387189	107.878033006073	-1.81575008884815	0.0721863384566397	0.0274376040370415	0.079899642720988	33.147443960098	0.343400835130821	0.733465529981554	-0.124750119198368	0.0684724584792192	54.8389840197404	-1.82190214823715	0.0739250652528187	-0.029057049946218	0.109410604790561	35.1419363884405	-0.265578003172914	0.792116067206268	-0.10599726604001	0.0690469372830127	57.8096489591651	-1.53514797630405	0.130202808778611
cg00006815	X	103810908	0.0275550300065793	0.0857236850348583	58.0196731624558	0.321440101360253	0.749032045053576	-0.0199291360623487	0.0577528678363433	107.878033006073	-0.34507612883957	0.730709041169173	-0.0439488874564601	0.091572107436413	33.147443960098	-0.479937490648863	0.634423769495151	0.064583410444733	0.0737087299925279	54.8389840197404	0.876197574578751	0.384744643230948	-0.124373780387096	0.117032327747721	35.1419363884405	-1.06273012577516	0.295153056859303	-0.0206252766428188	0.0774779444307844	57.8096489591651	-0.266208361545324	0.791025934927193
cg00006848	X	146646784	0.0651394456092943	0.124762811738211	58.0196731624558	0.52210626469349	0.603584092435006	-0.0738830142681857	0.0846706930649428	107.878033006073	-0.872592529879461	0.384823282292205	0.293053501807083	0.132189093066134	33.147443960098	2.21692648772822	0.0335981455346241	0.103076870322981	0.107646069997644	54.8389840197404	0.957553492897954	0.342490569612936	0.120686030065429	0.178019698759259	35.1419363884405	0.677936379549975	0.502251660848445	-0.00132595527755716	0.110154921995673	57.8096489591651	-0.0120371859335459	0.990437392460765
cg00008932	X	71498597	-0.118375793687376	0.0580402365795564	58.0196731624558	-2.0395470567236	0.0459581317330873	0.0266161177911732	0.0374079331197985	107.878033006073	0.711509981210011	0.478304006793468	-0.0699210035971498	0.0617669833571745	33.147443960098	-1.13201260279823	0.265752079485403	-0.0336609060256749	0.0469784510494853	54.8389840197404	-0.716518005036348	0.476712047133555	-0.0363925852751455	0.0824840425550985	35.1419363884405	-0.441207585707692	0.661765464267772	0.0100455479447408	0.0473371812069375	57.8096489591651	0.212212634732644	0.83268761882268
cg00008945	X	80377379	-0.117346449746732	0.104455598096435	58.0196731624558	-1.12340986874055	0.265890434557293	0.0578754207471051	0.0575021861512389	107.878033006073	1.00649078966988	0.316431791987629	-0.0139936849807061	0.144889521961974	33.147443960098	-0.0965817596139126	0.923640136124238	-0.135523244783126	0.0680555050979022	54.8389840197404	-1.99136344059408	0.0514315857394667	-1.21859232194981e-05	0.179863977594909	35.1419363884405	-6.77507713464631e-05	0.999946325853462	-0.139473397511192	0.070479710790807	57.8096489591651	-1.97891557650069	0.0525957775637114
cg00011200	X	48380234	-0.165305108377992	0.0732080748643579	58.0196731624558	-2.25801742067762	0.0277216602444853	0.0409363979551599	0.0350129538718999	107.878033006073	1.16917864470766	0.244908598193723	-0.244004753652566	0.0733194204433333	33.147443960098	-3.32796893615862	0.00215098583609593	-0.110099808505575	0.0450002317351476	54.8389840197404	-2.446649811796	0.0176531030250482	-0.0648055242410215	0.105027477324975	35.1419363884405	-0.617033998069864	0.541189783554288	-0.0515086088374083	0.0465365838379234	57.8096489591651	-1.10684121156812	0.272947104677432
cg00011891	X	153714660	-0.204766837306128	0.178103904931198	58.0196731624558	-1.14970436715147	0.254982797914691	-0.0324774233648567	0.0298919503498247	107.878033006073	-1.0864939552212	0.279682271498022	0.312613532521771	0.139085236782882	33.147443960098	2.24763993470978	0.0313718716221876	0.0463745761710854	0.0358803606789969	54.8389840197404	1.29247798220243	0.201611208068426	0.0606714622031521	0.191844827005994	35.1419363884405	0.316252792165496	0.753681520552603	0.0551884739138374	0.035575302779855	57.8096489591651	1.55131424334886	0.126284209738719
cg00012395	X	129472061	0.0393517203046135	0.0601604906774719	58.0196731624558	0.654112356157184	0.515623868232312	-0.0542885281560788	0.0516812213310825	107.878033006073	-1.05044979119772	0.295858852255177	0.0702050222254621	0.0753631444998504	33.147443960098	0.931556435063581	0.358301525305709	-0.109949161725679	0.0706864127587656	54.8389840197404	-1.55544973120798	0.125591805685895	-0.00335125398041368	0.0938390033095996	35.1419363884405	-0.0357128045079189	0.971713453627225	-0.0782981077995086	0.0712284428158933	57.8096489591651	-1.09925339799844	0.276214427947656
cg00012680	X	135251566	-0.09856539461205	0.0902208368390002	58.0196731624558	-1.09249036104532	0.279133253918164	-0.0496989133363945	0.0572203582477463	107.878033006073	-0.86855299159809	0.387019853293704	-0.0910133096566303	0.0996924904158876	33.147443960098	-0.912940476027328	0.36786653042682	0.0383972794244657	0.080904415922717	54.8389840197404	0.474600539247996	0.63695629336405	0.0372966642715531	0.125871166725008	35.1419363884405	0.296308243118422	0.768738805048343	0.0477630124663824	0.0808932483410394	57.8096489591651	0.590444980834709	0.557193601410335
cg00014152	X	48457128	0.288768945428744	0.128115988844848	58.0196731624558	2.25396492687928	0.0279909228786161	0.0474197785713703	0.100861304828833	107.878033006073	0.470148375056661	0.63919809243473	-0.0265980256036678	0.183699445648558	33.147443960098	-0.144790995475041	0.885752699739399	-0.0998099512436268	0.140273177877571	54.8389840197404	-0.711539816476815	0.479765728071163	0.0715102471603692	0.224474594377282	35.1419363884405	0.318567218525316	0.751940409637231	0.0180845099899085	0.141748647087322	57.8096489591651	0.127581535072908	0.898922910798788
cg00016522	X	149737876	-0.096801955784847	0.0440852391048332	58.0196731624558	-2.19579064898923	0.0321189702939452	0.0523646347615418	0.0525075613721236	107.878033006073	0.997277980411834	0.320861305322066	-0.01758665893909	0.0563439173851767	33.147443960098	-0.312130568040993	0.756896351176749	-0.141165465128191	0.0634427845836321	54.8389840197404	-2.2250830579812	0.0302083792959327	-0.0250151619193469	0.069042918296058	35.1419363884405	-0.362313218164986	0.719287839964054	-0.0285931378549228	0.0678643067956855	57.8096489591651	-0.421328076642797	0.675078007604374
cg00016934	X	40035961	-0.0293811470418813	0.0479825303585079	58.0196731624558	-0.612330088104068	0.542711866682001	-0.18893804923472	0.189673255950871	107.878033006073	-0.996123825088227	0.321419104350646	-0.0107826303476538	0.0648977795311788	33.147443960098	-0.166147908688825	0.869049860148079	-0.339639632422375	0.241226377697727	54.8389840197404	-1.40797053648903	0.164783634242035	0.0196036145786905	0.080840026374969	35.1419363884405	0.242498864210669	0.809803387269912	-0.599569727979789	0.239367509398731	57.8096489591651	-2.50480831540526	0.0150933284173434
cg00017004	X	152040289	0.145236709322449	0.0750171166706113	58.0196731624558	1.93604760844331	0.0577386959868399	-0.0886521794002891	0.0747140111894037	107.878033006073	-1.18655360606395	0.23801029373478	-0.0312904652968257	0.100306621319024	33.147443960098	-0.311948153425552	0.757033747613842	-0.0069361275877188	0.0943644476417867	54.8389840197404	-0.073503610322065	0.941672825253048	-0.0181335327844243	0.123724813292054	35.1419363884405	-0.14656342815907	0.884314191908463	0.079393538496968	0.0934903474766178	57.8096489591651	0.849216423297866	0.399263961287386
cg00017099	X	153057870	-0.00836645134277392	0.0799987518876761	58.0196731624558	-0.104582273414978	0.917067983281827	-0.0956857719416689	0.0663435304283066	107.878033006073	-1.44227736033841	0.152121178104503	0.0788206620134732	0.105649714611681	33.147443960098	0.746056553992418	0.460891782094571	-0.00225286627325838	0.100194274484207	54.8389840197404	-0.0224849801533669	0.982142709771752	0.00459582636324901	0.129177341553167	35.1419363884405	0.0355776509099118	0.971820456334493	0.0383336900008059	0.100207766641453	57.8096489591651	0.3825421051241	0.703462176578488
cg00017110	X	150123346	0.0587368712962294	0.066158319759195	58.0196731624558	0.887822899826078	0.378301817979709	-0.0231882691482064	0.0716936854586463	107.878033006073	-0.323435306747923	0.74699174075753	0.0694498793435779	0.0851701873949296	33.147443960098	0.815424756805366	0.420650023730423	0.0107103467210758	0.0918092086156342	54.8389840197404	0.116658741346039	0.907556674082958	-0.183721377904675	0.100315694921422	35.1419363884405	-1.8314320411037	0.0755244042257276	-0.0586560950649038	0.0917704528819622	57.8096489591651	-0.639161006869487	0.525242803152086
cg00018204	X	151128776	0.0706271604868778	0.0620401337364847	58.0196731624558	1.13841083558695	0.25962791416927	0.101023687007018	0.0597668216165344	107.878033006073	1.69029712932015	0.0938587855960516	0.205922972118772	0.0722092678165667	33.147443960098	2.85175266756449	0.00742961402939739	0.00467087374362034	0.0700848007619515	54.8389840197404	0.066646030135483	0.947105887102095	0.109620848031202	0.0959273717689552	35.1419363884405	1.14274837316744	0.260868997898912	-0.127290651531707	0.0684065800266532	57.8096489591651	-1.86079543052893	0.0678612862582779
cg00018261	X	117957689	-0.236700340953876	0.0861179062419182	58.0196731624558	-2.7485612607551	0.00796484007868362	0.0252037221394891	0.0352865490697964	107.878033006073	0.714258628397931	0.476609918583028	-0.175054789383457	0.0979322434521619	33.147443960098	-1.78750923304404	0.0830020549179927	-0.0420869897676459	0.0422819241128191	54.8389840197404	-0.995389652924663	0.323918763149948	0.0183921558303148	0.135809225067553	35.1419363884405	0.135426410254284	0.893047508171518	0.000338269307817093	0.0425041579441794	57.8096489591651	0.00795849921933146	0.993677504243973
cg00019168	X	45612345	0.0475583009642016	0.108535210338428	58.0196731624558	0.438183155640537	0.662880671389539	0.117304992993883	0.0565541727585915	107.878033006073	2.07420579723823	0.0404404563494129	0.0842866581237732	0.132233796492353	33.147443960098	0.637406323947202	0.528238696121392	0.104037353609554	0.0684672329634693	54.8389840197404	1.51952034727419	0.134376508853758	-0.075602598990154	0.170460425500711	35.1419363884405	-0.443519947624667	0.660108450647545	0.0677503090858908	0.0718100281793598	57.8096489591651	0.943465847369826	0.349369087956288
cg00021786	X	31090306	0.111072137577348	0.0693271778974213	58.0196731624558	1.60214422317455	0.114554748011465	-0.006577294687816	0.127719713584568	107.878033006073	-0.0514978815972752	0.959024025723029	-0.118610235653736	0.0609362837138127	33.147443960098	-1.94646323052435	0.0601157801651563	0.415101997429237	0.153767464823413	54.8389840197404	2.69954374227305	0.00921384745374593	-0.112650061467984	0.0886959293548403	35.1419363884405	-1.27007025336318	0.212404976832674	0.508240315137827	0.152987659411779	57.8096489591651	3.32210007716933	0.00155305190149624
cg00022064	X	40906133	0.0167356932438253	0.0593795313211885	58.0196731624558	0.28184279787088	0.779066924211849	-0.00376765482145852	0.0868264988027124	107.878033006073	-0.0433929142993478	0.965468542508779	-0.107922136804448	0.071724155850386	33.147443960098	-1.50468326221321	0.141875453882622	-0.0531392026465062	0.126208435843512	54.8389840197404	-0.421043191695953	0.67536917797842	-0.0951496006643313	0.0893055350098558	35.1419363884405	-1.06543900838655	0.293943121222458	-0.100834298811278	0.126249534967862	57.8096489591651	-0.79869045725156	0.427739080530213
cg00023415	X	48435152	-0.016627819517714	0.0435270954815504	58.0196731624558	-0.382010775903067	0.703849027396448	0.019546924341899	0.0318602707739739	107.878033006073	0.613520345780191	0.540823809381923	0.0213185777795696	0.0547297102069217	33.147443960098	0.389524769982675	0.699379466888354	0.0576755583426561	0.0411373478465508	54.8389840197404	1.40202422766279	0.16654322424838	0.0648614240625077	0.0688160445362991	35.1419363884405	0.942533452766159	0.352354475270481	0.00676656063447721	0.0424914487032595	57.8096489591651	0.159245232652144	0.874030726442998
cg00025987	X	15512019	0.0500709658976129	0.0668312045464456	58.0196731624558	0.749215373827583	0.456754359505235	0.0116775246390964	0.0432860225708654	107.878033006073	0.269775875572274	0.787848053556151	0.0163127338786985	0.0769811556157558	33.147443960098	0.21190554686035	0.833478331045581	0.0596370215223676	0.0520279808323026	54.8389840197404	1.14624901002002	0.256669257547404	0.154701632225052	0.0913087675057539	35.1419363884405	1.69426919726305	0.099060396975758	0.0136679398981005	0.0520465295173935	57.8096489591651	0.262610015016136	0.793784798814433
cg00027076	X	65897391	-0.21420375755887	0.11867262587619	58.0196731624558	-1.80499720114349	0.0762649858099269	-0.0472133098750803	0.0618721277793051	107.878033006073	-0.763078813831777	0.447081877685614	0.157925869889493	0.132251780834277	33.147443960098	1.19413038443231	0.240902617549211	-0.193573430386069	0.0682509023101234	54.8389840197404	-2.83620324177542	0.00638343435230821	0.107774440403041	0.165034176911496	35.1419363884405	0.653043160028834	0.517978375092303	-0.087582682152225	0.0757287605385021	57.8096489591651	-1.1565313036874	0.252220883108475
cg00029931	X	100645741	-0.0699653889655115	0.0557350532876353	58.0196731624558	-1.25532111011784	0.214394673548122	-0.0058792828473918	0.0643339942649785	107.878033006073	-0.0913868774131486	0.927354667926843	-0.0339100950701495	0.0743325340129766	33.147443960098	-0.45619452532359	0.651225121698641	-0.0697695194192392	0.0803431042175497	54.8389840197404	-0.868394619534742	0.388962922069702	0.0957454730729552	0.0926669788768191	35.1419363884405	1.03322104846246	0.308558916883573	-0.0303049183582628	0.0808415582565617	57.8096489591651	-0.374868063058434	0.709130349461156
cg00031235	X	49124819	0.0540654591557851	0.0423513499627761	58.0196731624558	1.27659352543201	0.20683186357376	0.071098941400458	0.10861115768452	107.878033006073	0.654619128607182	0.514106287272406	0.0271071453884582	0.0557953455873763	33.147443960098	0.48583166038479	0.630282738675931	-0.152170640299646	0.141178380612747	54.8389840197404	-1.0778607860438	0.285814446448342	-0.0282652729339168	0.0715927744809645	35.1419363884405	-0.394806223656441	0.695372035629963	-0.149675495607992	0.149626857374333	57.8096489591651	-1.00032506352477	0.321322065407494
cg00032666	X	149613398	0.0723993016266841	0.0569357028533591	58.0196731624558	1.27159757407671	0.208589937228171	0.0250923380066604	0.0688862107483082	107.878033006073	0.364257777196384	0.716378522451095	0.00875631996539973	0.0786391225655783	33.147443960098	0.111348139192394	0.91201179936531	0.0184515594927847	0.0946608424670131	54.8389840197404	0.194922831995865	0.846173733373671	-0.0811997321336872	0.09794231839537	35.1419363884405	-0.829056667883877	0.412668328155548	-0.0384818950527016	0.0972496604225564	57.8096489591651	-0.39570210204843	0.693781392170573
cg00033732	X	131151414	-0.0627681158988945	0.0934273126190427	58.0196731624558	-0.671839038706342	0.504352675638276	-0.0315760850434955	0.0589966288151619	107.878033006073	-0.535218463794335	0.593600394312944	-0.0274134444035008	0.10357117253506	33.147443960098	-0.264682186486024	0.792893234222582	-0.0936572300899524	0.0869362578605363	54.8389840197404	-1.07730919635623	0.286058513894842	-0.0288777398404298	0.133150310624192	35.1419363884405	-0.2168807545777	0.829555483794115	-0.0844565160466691	0.087896460045385	57.8096489591651	-0.960863679869022	0.340622553074533
cg00034731	X	68348071	-0.0382557608946978	0.0649308726809598	58.0196731624558	-0.58917675544989	0.558029898317149	-0.107611515789845	0.0817570702043257	107.878033006073	-1.31623498152398	0.190885052207212	-0.00457572949275416	0.0843896679228423	33.147443960098	-0.0542214420957049	0.957084223442337	1.37799240020357e-05	0.115804370344847	54.8389840197404	0.00011899312574302	0.999905489038606	0.041985562005758	0.10171407172338	35.1419363884405	0.412780270166956	0.682275304664351	-0.224601859435715	0.11188483647455	57.8096489591651	-2.00743788446082	0.0493855701074013
cg00036045	X	49945417	-0.12005335555019	0.129523902397645	58.0196731624558	-0.926881859856417	0.357827588859868	0.127408942154074	0.0777995681994339	107.878033006073	1.63765616060322	0.104407196275814	0.0980057542975199	0.145577661387008	33.147443960098	0.673219732778772	0.505474562413476	0.0604992398510993	0.118111941025944	54.8389840197404	0.512219504019584	0.610554239954879	0.205270362376448	0.186170112461911	35.1419363884405	1.10259568338847	0.277696750578079	0.0683025850689301	0.117284381233036	57.8096489591651	0.582367271335282	0.562583889491495
cg00037117	X	44730718	-0.0080317695841973	0.104528146629192	58.0196731624558	-0.0768383430033405	0.939016508279499	-0.0478232755700105	0.0484663554769933	107.878033006073	-0.986731416037916	0.325982281250443	0.267055918391119	0.112980372872353	33.147443960098	2.36373727225031	0.0241044081770914	-0.0635082246413901	0.0746284844507088	54.8389840197404	-0.850991750788353	0.398474601725196	0.156269043332943	0.151717471881166	35.1419363884405	1.03000031173299	0.310047130531748	0.0388781746325415	0.0742757783494992	57.8096489591651	0.52343005346377	0.6026758049523
cg00039328	X	100991852	0.0444573681660466	0.0780518291598358	58.0196731624558	0.569587780896282	0.571156142897313	-0.122140403287118	0.105203189284787	107.878033006073	-1.16099525230629	0.248206438107884	-0.0796549512457272	0.0847193052227235	33.147443960098	-0.940221960464828	0.353905409056094	0.276561671919584	0.156389398051876	54.8389840197404	1.76841701141305	0.0825531616503315	0.0486302552169072	0.107111306375233	35.1419363884405	0.454016077878327	0.652608980263053	0.00773381001859049	0.161289653219189	57.8096489591651	0.0479498211089861	0.961921506977131
cg00040455	X	30326676	0.100520850764245	0.0736959050532167	58.0196731624558	1.3639950644701	0.177837395750074	-0.0483445317543064	0.0415922598931582	107.878033006073	-1.16234443327901	0.247660571084049	0.0162503371776328	0.0776921921612376	33.147443960098	0.209163066784212	0.835601085204108	-0.0230616412624619	0.0545278601952928	54.8389840197404	-0.422933179110021	0.673997950369757	0.0502001818232786	0.112864717725018	35.1419363884405	0.444781884322658	0.659204892641021	-0.0830725539762448	0.0582404823506997	57.8096489591651	-1.42637132494915	0.159139570002453
cg00040923	X	100806880	-0.00962133732505692	0.149609805739715	58.0196731624558	-0.0643095369149513	0.948944822383318	0.0134888008983041	0.0732800933380298	107.878033006073	0.184071830204724	0.854302667581272	-0.0402593351795766	0.170997476718239	33.147443960098	-0.235438182786251	0.815317198428198	-0.0578377320797916	0.097741454019313	54.8389840197404	-0.591742087941144	0.556455030778606	0.114097800622072	0.209757329608162	35.1419363884405	0.543951435857868	0.58990960651193	-0.257259912819431	0.0935640726248092	57.8096489591651	-2.74955873127756	0.00795111046196597
cg00042688	X	41331272	-0.129959621127012	0.337934130997037	58.0196731624558	-0.384570865167069	0.701961412007503	-0.186276912146578	0.124882421396577	107.878033006073	-1.49161835639811	0.138717742414941	-0.165693871463552	0.410464929036456	33.147443960098	-0.403673638701628	0.689045162676032	0.0329398148503664	0.1643515320843	54.8389840197404	0.200422925376022	0.841891273959657	-0.44690520200318	0.50410172615182	35.1419363884405	-0.886537733990194	0.38135478643793	-0.110108065624126	0.164848861141851	57.8096489591651	-0.667933432244816	0.506834074144234
cg00042902	X	100663564	-0.136759189337226	0.0746254894192102	58.0196731624558	-1.83260693365746	0.0719940766703488	0.0888078270487304	0.048687149416917	107.878033006073	1.82405066043717	0.0709125491510561	-0.0529673177110023	0.0958841666049651	33.147443960098	-0.55240942886038	0.584373888352392	-0.0239954825535508	0.0656322726871522	54.8389840197404	-0.365604931402109	0.716066392856555	-0.126208318163771	0.116667516471317	35.1419363884405	-1.08177770454897	0.286718968137758	0.0394047381599537	0.0661301851447901	57.8096489591651	0.595866140003663	0.553590569128789
cg00042904	X	62654766	0.0145055746403222	0.0775237424849518	58.0196731624558	0.187111382595312	0.852226084651905	0.0774460073692414	0.0575587525179468	107.878033006073	1.34551226323214	0.181281165821397	0.0367782147203486	0.0922407911853905	33.147443960098	0.398719636374646	0.692656781202909	-0.123391440074277	0.0737386179952584	54.8389840197404	-1.67336252602689	0.0999516599799379	0.114578620449579	0.110477253984078	35.1419363884405	1.03712408045635	0.306762047047703	0.0396443472347614	0.0759040054305373	57.8096489591651	0.522295852635095	0.603460141547313
cg00045034	X	48937892	0.0621550542480513	0.0743689671408368	58.0196731624558	0.835766000761375	0.406715291516289	0.0267217745632138	0.0463208273901205	107.878033006073	0.576884655754513	0.565219249414047	0.159267294304569	0.0893391182974256	33.147443960098	1.78272740250627	0.0837920580888424	0.00410110099410806	0.061400701378687	54.8389840197404	0.0667924128230172	0.946989885011143	-0.0368258919077841	0.115762162018038	35.1419363884405	-0.318116829072749	0.752279128528496	0.0645899461495912	0.0602772017884532	57.8096489591651	1.07154851640715	0.288376070168368
cg00046099	X	54556443	-0.0997936819827222	0.13566176714284	58.0196731624558	-0.735606531482433	0.464933627961006	0.115980750503751	0.0794893908809007	107.878033006073	1.45907207513422	0.147450932011166	0.269419893879033	0.147030640967031	33.147443960098	1.83240644335793	0.075887819177196	-0.106110999906884	0.11627253485406	54.8389840197404	-0.912605887882894	0.365444569296039	-0.229743438833378	0.201812702661349	35.1419363884405	-1.13839929699023	0.262655358541053	0.0625087366909435	0.1167868010859	57.8096489591651	0.535238024414819	0.594538341088456
cg00050611	X	9644533	0.00289833532735878	0.0404211605214701	58.0196731624558	0.0717034169718927	0.943084538143572	0.00549992635779438	0.0532018119309606	107.878033006073	0.103378553439713	0.917854470644436	0.0443899841227544	0.0518538428402415	33.147443960098	0.856059680273209	0.398111010701039	0.0284800218731971	0.0550420632346659	54.8389840197404	0.517422861708065	0.606941951574659	-0.0242072683627036	0.0638242492854215	35.1419363884405	-0.379280111144729	0.706762099518208	-0.03333146375482	0.0554581751336972	57.8096489591651	-0.601019843773535	0.550176186600655
cg00051952	X	153605299	-0.0411284400989999	0.0763042819962133	58.0196731624558	-0.539005662893741	0.59194528421529	0.00559950314877839	0.0706123603527973	107.878033006073	0.0792991923907068	0.936941562025692	-0.0308097041862524	0.111534480248005	33.147443960098	-0.276234794099053	0.784082789732683	-0.0447483289716961	0.102911336101171	54.8389840197404	-0.434824098753362	0.6653964941009	-0.0456777885664195	0.136453830963976	35.1419363884405	-0.334749037412358	0.739804288933538	-0.0885438121464357	0.102107890006517	57.8096489591651	-0.867159356057444	0.389439940310198
cg00055165	X	47004968	-0.00308541770697119	0.097932847283119	58.0196731624558	-0.0315054426841221	0.974974582194576	-0.00318571000695554	0.110881465422731	107.878033006073	-0.0287307711420495	0.97713239869182	-0.0576882219592001	0.131493925386977	33.147443960098	-0.438713969405262	0.663715132347146	-0.0296701599257177	0.183674695595269	54.8389840197404	-0.161536458952934	0.872264575969276	0.100467019319641	0.163640991799766	35.1419363884405	0.613947753644599	0.543204116967864	-0.234112507247088	0.178962608301309	57.8096489591651	-1.30816436723433	0.19599530647608
cg00057417	X	30878739	0.0430509794397508	0.111361271948935	58.0196731624558	0.386588431384765	0.700475139309667	-0.0909978145828331	0.0674961370839056	107.878033006073	-1.34819292650351	0.180420325793134	0.127994821858515	0.122543675355089	33.147443960098	1.04448329534454	0.303819480839775	-0.143554085964464	0.0948459960957353	54.8389840197404	-1.51354924692407	0.135882667700489	0.0722100609829174	0.151907104121665	35.1419363884405	0.475356708301694	0.637474217975753	-0.0764946538651515	0.0966578578498459	57.8096489591651	-0.791396122020238	0.431948028325233
cg00058055	X	34650711	0.0446091974698178	0.10075115137616	58.0196731624558	0.442766130813404	0.659581302086831	-0.0719178340987772	0.0428870729790705	107.878033006073	-1.67691169163897	0.0964552270215322	0.117970193494972	0.132594165123105	33.147443960098	0.889708784586745	0.380034174335467	-0.120393242196375	0.0597708423304145	54.8389840197404	-2.01424703923091	0.0488991554871479	-0.285199992187041	0.155820808330879	35.1419363884405	-1.83030748744052	0.0756961185686186	-0.0985666789391696	0.0601293223726177	57.8096489591651	-1.63924479854202	0.106593713715421
cg00059162	X	22154251	0.0136611501802941	0.076177325139564	58.0196731624558	0.179333550439919	0.858300620364932	0.0572319600836187	0.0515517242278158	107.878033006073	1.11018517694386	0.269387732528684	-0.0365651151255212	0.103008390723033	33.147443960098	-0.354972200505847	0.724859124929777	0.0395760706997137	0.0750693379815845	54.8389840197404	0.527193548841769	0.60018556594574	-0.0395468496916722	0.126066392364583	35.1419363884405	-0.313698591273262	0.755604527808369	0.0317394119636292	0.0787430021187881	57.8096489591651	0.403075970049359	0.688379220073553
cg00060843	X	48726699	-0.00515966221605826	0.0658517932432667	58.0196731624558	-0.07835264556878	0.937817142858232	-0.139504690468136	0.0908174984399019	107.878033006073	-1.53609924149642	0.127441882465969	0.165098188623341	0.0752512898463207	33.147443960098	2.19395825587185	0.0353542530238022	-0.154153992835057	0.124462798704541	54.8389840197404	-1.23855476848949	0.220786053549413	0.0593661781223588	0.0974338446847554	35.1419363884405	0.609297296175025	0.54624672112491	-0.0382025284470414	0.127739790214524	57.8096489591651	-0.299065219873031	0.765962793065022
cg00064180	X	95940914	-0.00170733143951484	0.0846189455024435	58.0196731624558	-0.0201767042755873	0.983971640127437	-0.0560703918137716	0.115882342962902	107.878033006073	-0.483856214675617	0.62946867663304	-0.110343361543101	0.104024484994324	33.147443960098	-1.06074412720352	0.296474267119214	0.172391958869695	0.132219087292644	54.8389840197404	1.30383564430553	0.197736405581277	0.0203383346662985	0.129779447622359	35.1419363884405	0.156714603420723	0.87636666904187	0.0706222660136813	0.141320623181646	57.8096489591651	0.49973078538514	0.619161464071386
cg00066481	X	3094722	-0.0286958367689423	0.0615225504653523	58.0196731624558	-0.466427944743659	0.64265581567439	0.0025077171134842	0.0488281763730804	107.878033006073	0.0513579924493501	0.95913523423193	0.0877254423723166	0.0718607355217482	33.147443960098	1.22077017073903	0.230786043338586	-0.17399274762387	0.0670183230116666	54.8389840197404	-2.59619667883336	0.0120739779558937	-0.0360820928656117	0.090831118876432	35.1419363884405	-0.397243734437515	0.693590273538363	-0.123865245500394	0.0692366302196528	57.8096489591651	-1.78901320164531	0.0788520187150509
cg00069001	X	70349688	0.0122111956817883	0.0619013604443654	58.0196731624558	0.197268615651239	0.844306798968349	0.0105436677772932	0.0758524443931092	107.878033006073	0.13900234674904	0.889707455077669	-0.108929299149596	0.0829990065152986	33.147443960098	-1.31241690380376	0.19839493527676	0.0020534560769868	0.110522094740118	54.8389840197404	0.0185795978787346	0.985243913991815	-0.125075962488736	0.100638888877982	35.1419363884405	-1.24281939003105	0.222163272226359	-0.116263591946875	0.110885324930051	57.8096489591651	-1.04850296484423	0.298770794623145
cg00072288	X	153200492	0.00381711171175235	0.0721910901296076	58.0196731624558	0.052875108339538	0.958013053749686	0.0204581600574768	0.104997260842825	107.878033006073	0.194844702549922	0.845881006105585	0.188784460607348	0.0870703006309408	33.147443960098	2.16818432047842	0.0374219886787771	-0.071588614309513	0.125602168930051	54.8389840197404	-0.569963201426732	0.571030403776098	0.0308319078271753	0.114340067870945	35.1419363884405	0.269650949149122	0.789005916274867	-0.122507713959477	0.124238254053847	57.8096489591651	-0.986070795122246	0.328207586386497
cg00072587	X	19531567	0.0163666825250001	0.105202797422002	58.0196731624558	0.155572693179898	0.876909853501293	-0.0842837290952861	0.109284568544426	107.878033006073	-0.771231750446301	0.442255558281583	0.0223724720700277	0.140016742890589	33.147443960098	0.159784262997104	0.874020722717999	-0.0955918753670117	0.158866834533708	54.8389840197404	-0.601710707257337	0.549846325335489	0.107462571691139	0.177278349312692	35.1419363884405	0.606179897927591	0.54829122895493	-0.1546791292917	0.161679217100173	57.8096489591651	-0.956703848929849	0.3427006519811
cg00072799	X	78427682	0.0927194028304124	0.096519023456897	58.0196731624558	0.960633453485142	0.340722927529714	-0.00709718329148284	0.0560116364389322	107.878033006073	-0.126709086588118	0.899406522773351	0.0830580435323817	0.100291745368871	33.147443960098	0.828164304319322	0.413500733534181	0.0228339290439146	0.0833378874112157	54.8389840197404	0.273992175146517	0.785120059393401	-0.0613212753676303	0.131382150828997	35.1419363884405	-0.466739773863529	0.64356685538993	-0.183372689753067	0.080228180556769	57.8096489591651	-2.28563939105305	0.0259602582656731
cg00076099	X	119745181	0.0146958798051787	0.127157150679316	58.0196731624558	0.115572578708066	0.908390373039444	-0.0326976850380924	0.0677072151671689	107.878033006073	-0.48292763123342	0.630125727930525	0.233308160765944	0.138435846338144	33.147443960098	1.68531610083175	0.101321014501242	-0.152671802302718	0.0869205188687185	54.8389840197404	-1.75645295598508	0.0845939250780594	0.226797930936061	0.174750086983482	35.1419363884405	1.29784159110318	0.202796183508791	-0.184352053862968	0.0893145214657825	57.8096489591651	-2.06407704858605	0.0435082084252453
cg00076400	X	140271552	-0.0808370149761462	0.117998630887992	58.0196731624558	-0.685067397543611	0.496029309643171	0.0405363820497516	0.098223608690923	107.878033006073	0.412694896776865	0.680649215951814	-0.0916525619910449	0.182582592755677	33.147443960098	-0.501978642146297	0.619000812511051	-0.0246998320971525	0.11486019170714	54.8389840197404	-0.215042581159275	0.830531856858394	-0.0149924664202216	0.223263207874037	35.1419363884405	-0.0671515318756873	0.946841678325558	0.038244347326239	0.113365418259416	57.8096489591651	0.337354617602379	0.737071437990745
cg00078867	X	48542398	-0.0184124054791638	0.0644039512677117	58.0196731624558	-0.285889376610263	0.775981111235046	-0.0278905381208289	0.0381729057004391	107.878033006073	-0.73063702144393	0.466584742110632	-0.0555044627284453	0.0861540001239848	33.147443960098	-0.644247076729675	0.523848648409858	-0.0288033355914907	0.0552034329507872	54.8389840197404	-0.521767108526898	0.603933612480694	-0.0243226966330384	0.105166563664045	35.1419363884405	-0.231277849019934	0.818440302312313	-0.106928866340662	0.0537766665763504	57.8096489591651	-1.98838777388419	0.0515103648710792
cg00079479	X	133119778	-0.017971229522294	0.0753167280145225	58.0196731624558	-0.238608739333827	0.812249762999431	0.0662520119738337	0.0521211291739695	107.878033006073	1.27111620611093	0.206421320482088	0.0181791416498152	0.073217812748761	33.147443960098	0.248288510231725	0.805442995150169	-0.116436056081234	0.0728599674836858	54.8389840197404	-1.59807998963636	0.115771841369924	-0.00626134860947342	0.0927094434569593	35.1419363884405	-0.0675373335876001	0.946536746839149	-0.0377671629241127	0.0742707277386664	57.8096489591651	-0.508506703435068	0.61303320484483
cg00081572	X	90693612	0.124438763120557	0.148290467209825	58.0196731624558	0.83915551324335	0.404826361655836	-0.0827004484052566	0.0710289611877054	107.878033006073	-1.16432011706756	0.246862764725406	0.264610837912558	0.152195232880779	33.147443960098	1.73862763572785	0.0913821399897714	-0.0743393740842709	0.083100037274722	54.8389840197404	-0.89457690420175	0.374922914897883	-0.0521819353784735	0.196416365012344	35.1419363884405	-0.265669998399543	0.792045780215023	-0.0447747754574383	0.0841012385986651	57.8096489591651	-0.532391391654831	0.596495381347611
cg00090581	X	66834407	-0.0251599053826065	0.134266768556995	58.0196731624558	-0.187387435126409	0.852010648796912	-0.048857683177066	0.0805855834018315	107.878033006073	-0.606283172679192	0.54560041083586	0.189087874353001	0.151109029387847	33.147443960098	1.25133405408671	0.219572204538444	-0.165545963920812	0.106544577468885	54.8389840197404	-1.55377183760626	0.125991557605409	0.0237234995401474	0.192937482209646	35.1419363884405	0.122959516566975	0.902839695317167	-0.115899508474857	0.110246224883102	57.8096489591651	-1.05127870453386	0.297505366060935
cg00091810	X	153632032	0.032124311450803	0.0618874628804841	58.0196731624558	0.519076238637233	0.605682017279793	-0.0348465436047213	0.0762797551290308	107.878033006073	-0.456825582958109	0.648714940811696	-0.0963043284261308	0.0811615083419151	33.147443960098	-1.1865763758409	0.243829891942509	-0.0122491518429443	0.0979919735668488	54.8389840197404	-0.125001583263226	0.900979409006263	-0.0927165297297909	0.10038821461364	35.1419363884405	-0.92357982544689	0.362003540550077	-0.0637068288682324	0.100061207934056	57.8096489591651	-0.636678590870274	0.526847365579485
cg00093999	X	129146918	0.00663756296538175	0.0591710194828487	58.0196731624558	0.112175910156588	0.911071131934338	0.0196244510335947	0.0630720297394662	107.878033006073	0.311143483326256	0.756291984811968	-0.13209654662189	0.0736475749475326	33.147443960098	-1.79363063503445	0.0819999596719451	0.0759642647068746	0.087272880356389	54.8389840197404	0.870422339639366	0.387863963644924	-0.141321704352524	0.0930341452573229	35.1419363884405	-1.51903050177591	0.137701354115623	0.117951095285128	0.0901612995251486	57.8096489591651	1.30822310577087	0.195975517418904
cg00096071	X	77396435	-0.0102183094801214	0.0498931504790144	58.0196731624558	-0.204803853475224	0.838442170404262	0.149174442875543	0.0765679220832396	107.878033006073	1.94826291241612	0.0539813009905781	0.0345013904797744	0.0694814321199893	33.147443960098	0.496555546238498	0.622779664368546	0.21282126472587	0.0889638917901677	54.8389840197404	2.3922207138581	0.020201432121187	0.177174342400244	0.0820705084567551	35.1419363884405	2.15880644255544	0.0377753419714935	-0.0323346565045018	0.10858847350211	57.8096489591651	-0.297772456520198	0.76694436894457
cg00097839	X	65223689	0.0100809055520298	0.0569324812629559	58.0196731624558	0.177067735823225	0.860071873245161	-0.0675897450515	0.0303877825426631	107.878033006073	-2.22424077691773	0.0282150841597542	0.15917389245879	0.0677572391379663	33.147443960098	2.34917913545271	0.0249234871970452	-0.0267831669298109	0.0436180904925363	54.8389840197404	-0.614038043100348	0.541729235604287	-0.0480079233115745	0.0914824227915218	35.1419363884405	-0.524777567609673	0.603032928967051	-0.0384873279054521	0.0431228105399369	57.8096489591651	-0.892505090080069	0.375822453353076
cg00098732	X	132096915	0.0176761656325024	0.0720551184600056	58.0196731624558	0.245314503817153	0.807078569633396	0.0226814603103573	0.0576759104915611	107.878033006073	0.393257082845288	0.694905709728034	-0.0208606125067454	0.0827748383553903	33.147443960098	-0.252016348460642	0.802584503652179	0.0710729099649773	0.082098294771435	54.8389840197404	0.865705069305607	0.390423572208855	0.143842016441422	0.100416466288745	35.1419363884405	1.43245447442661	0.160849761857834	0.0155019083860182	0.0836037520582883	57.8096489591651	0.185421204244641	0.853547717256297
cg00099616	X	100646545	0.0816325871125869	0.136013191589014	58.0196731624558	0.600181395340337	0.550722476694153	-0.0140929571592853	0.0459576429233123	107.878033006073	-0.306650999982781	0.75970012382292	-0.0920663532700674	0.158412203436711	33.147443960098	-0.581182202334873	0.565048949792787	-0.0356324410739318	0.0609683880219335	54.8389840197404	-0.584441252754016	0.56132024664543	-0.161165286676406	0.192729936226768	35.1419363884405	-0.836223421393018	0.408679450047746	-0.00768920551090356	0.0621163082150547	57.8096489591651	-0.123787226444343	0.901913146249114
cg00101578	X	145509155	-0.00629160641546186	0.068188544777796	58.0196731624558	-0.0922677912538555	0.926803130691306	-0.117617342177555	0.0881979930585578	107.878033006073	-1.33356030107697	0.185156935848391	0.0155006328026938	0.0924550277371171	33.147443960098	0.167655920744167	0.867872685014531	0.0516738375293034	0.099621170518595	54.8389840197404	0.518703376604655	0.606054495428072	-0.0891642986818608	0.111924094799499	35.1419363884405	-0.796649719093909	0.431003917957987	-0.101372862015342	0.101744124125373	57.8096489591651	-0.996351021612087	0.323231923312561
cg00102779	X	46421835	-0.0387562117581037	0.0907378373806079	58.0196731624558	-0.427122938753073	0.670870714902832	-0.0373163693300433	0.0601322551525227	107.878033006073	-0.620571592324153	0.536190390128174	-0.00685219752474578	0.105494251349157	33.147443960098	-0.0649532788480285	0.948601354252919	0.0447561604857297	0.0861498477150221	54.8389840197404	0.51951525943238	0.60549213223861	-0.00267736066104789	0.129117046504785	35.1419363884405	-0.0207359193346222	0.983573607679083	0.108268573669838	0.088182428549056	57.8096489591651	1.22777945052407	0.224505622954277
cg00108056	X	153627317	-0.0954068994953714	0.0620091709475987	58.0196731624558	-1.53859337316404	0.129339958978877	0.0351695499713819	0.041904749830666	107.878033006073	0.839273593411234	0.403171801484584	0.0980381241306911	0.0843814774070294	33.147443960098	1.16184412910651	0.253596578673954	-0.110707311463009	0.0602601436472977	54.8389840197404	-1.83715644806588	0.0716077513210708	0.0447438212241191	0.107561619297742	35.1419363884405	0.415983150088725	0.679951835439185	-0.101980303705059	0.0620208408494169	57.8096489591651	-1.64429089171269	0.105544029985102
cg00108737	X	117628241	-0.0298001978245529	0.0984569512334745	58.0196731624558	-0.302672360368814	0.763222064620597	-0.0642924332548177	0.0531267386895488	107.878033006073	-1.2101709015213	0.228858313818658	-0.0425740093991888	0.111733187691754	33.147443960098	-0.38103280035866	0.705610223967389	-0.0547056990789584	0.0767174385404462	54.8389840197404	-0.713080365034829	0.478819567191842	0.1547313229256	0.133928699076281	35.1419363884405	1.15532611003315	0.255752137314622	-0.0609236445935773	0.0773988801776514	57.8096489591651	-0.787138579443798	0.434416037615423
cg00111239	X	71238329	-0.0999785281153896	0.0917559266083023	58.0196731624558	-1.08961384633157	0.280388273259328	-0.024725786665318	0.0604449352647338	107.878033006073	-0.40906300183837	0.683304412537186	-0.10457891414591	0.11495776566397	33.147443960098	-0.909715959960481	0.369540059563798	0.00423638952178341	0.0724239133792916	54.8389840197404	0.0584943470203963	0.953567497511681	-0.041714776900927	0.14058199275218	35.1419363884405	-0.296729161994896	0.768420063833316	-0.00164274759060818	0.0778034035552094	57.8096489591651	-0.0211140839030581	0.983227359064938
cg00112229	X	13084638	0.0806908843295788	0.0498481706650341	58.0196731624558	1.61873311002322	0.110928579463245	0.030237291338167	0.0688070133009125	107.878033006073	0.439450717122843	0.661214024827525	-0.0346512002589297	0.0555493560007983	33.147443960098	-0.623791214761009	0.537034163938636	0.0377004038637439	0.097619968941933	54.8389840197404	0.386195614200299	0.700846136514874	0.0694781802001024	0.0683215151420586	35.1419363884405	1.01692973371036	0.316137372856135	6.24943646399025e-05	0.098745995493587	57.8096489591651	0.000632879989993732	0.999497213778727
cg00112256	X	117629928	-0.316921204133944	0.128174316643162	58.0196731624558	-2.47257962776002	0.0163664652521705	-0.0146025713248276	0.026828889588644	107.878033006073	-0.544285341239338	0.587368386409399	-0.0391863096149088	0.0629930911113687	33.147443960098	-0.622073134109728	0.538149505566619	0.060670331374118	0.0369124516937267	54.8389840197404	1.64362778927602	0.105974959315713	0.0939108037524663	0.0754388457424272	35.1419363884405	1.24486002971345	0.22142112452594	0.0541738186277863	0.0376119081121646	57.8096489591651	1.44033688655815	0.15516623070991
cg00113442	X	21767359	-0.0380704406644896	0.111617294080774	58.0196731624558	-0.341080125423389	0.73427537049721	-0.0283718293380349	0.0780152427334497	107.878033006073	-0.363670333436907	0.716815929342202	0.101585999031718	0.110710968837749	33.147443960098	0.91757844862324	0.365468084147297	-0.0678425999438428	0.12078593210885	54.8389840197404	-0.5616763372965	0.576624986276353	0.0991492216891802	0.145612977675259	35.1419363884405	0.680909238119554	0.500391264851697	-0.189979609836516	0.119197030060837	57.8096489591651	-1.59382838431085	0.116427889547564
cg00113623	X	153640221	-0.25170132695704	0.0916431619701845	58.0196731624558	-2.74653691062001	0.00800836663320916	0.0126050854060872	0.0472891202777199	107.878033006073	0.26655360328253	0.790321717074695	0.130183882464992	0.0805745555579963	33.147443960098	1.61569470118005	0.115639936820378	0.0795198640317198	0.0558698787361214	54.8389840197404	1.42330475437936	0.160312417752679	0.128565070693643	0.102693621337313	35.1419363884405	1.25192849389692	0.218864765313373	0.0782336775640098	0.0581281385598353	57.8096489591651	1.34588306975422	0.183594865594381
cg00114625	X	24483478	-0.157250643150474	0.109069874122894	58.0196731624558	-1.44174222639418	0.15475126174058	-0.00943467155627902	0.0290698241687907	107.878033006073	-0.324552068203016	0.746148601033625	0.131745525668877	0.0886261778789668	33.147443960098	1.48653060328063	0.146589520237607	-0.0854505445096806	0.036548666442266	54.8389840197404	-2.33799349819404	0.0230634462891276	-0.00093118160156599	0.112668805360746	35.1419363884405	-0.00826476857178446	0.993452484788957	-0.0629810796234524	0.0375793492670808	57.8096489591651	-1.67594918091419	0.0991490725135189
cg00114913	X	118107540	-0.0619056614310676	0.0581630241711045	58.0196731624558	-1.06434736352348	0.291580998573369	0.0646481138134389	0.0534454591779706	107.878033006073	1.20960910071264	0.229073027192993	-0.117515243550938	0.0809945647295288	33.147443960098	-1.45090283457125	0.156205342398749	-0.0570154338677287	0.0786829652584504	54.8389840197404	-0.724622333188	0.471764232772461	0.0233307292473378	0.101286974953613	35.1419363884405	0.230342837842899	0.819161043498852	-0.000631402074707681	0.0784967565965374	57.8096489591651	-0.00804367087360057	0.993609842533409
cg00116709	X	49020091	-0.0809042467159482	0.0781565339159109	58.0196731624558	-1.0351565334639	0.304891183832156	-0.0364645354235184	0.0258506161198946	107.878033006073	-1.41058670533796	0.161243597759668	-0.195117780376961	0.0954428772704246	33.147443960098	-2.04434092891103	0.0489294884670256	-0.020195093903822	0.0370334618755313	54.8389840197404	-0.545320174811021	0.587744569463602	0.0260614574591226	0.131320208107808	35.1419363884405	0.198457326824576	0.843830938824866	-0.0476197518115267	0.0379613496301068	57.8096489591651	-1.2544272602405	0.214735068215366
cg00116765	X	13823741	0.0374749289018677	0.0731466756718441	58.0196731624558	0.512325796868616	0.610367879625407	-0.0231073716384424	0.0499598912030505	107.878033006073	-0.462518453943941	0.644641122829424	0.104018851978999	0.0795314862650372	33.147443960098	1.30789523576057	0.199907088130888	-0.07872976389775	0.0705074594580024	54.8389840197404	-1.11661609286384	0.269027170379904	-0.00505886506650752	0.0994910126314177	35.1419363884405	-0.0508474578025353	0.959734998526452	-0.0826665259981546	0.0718777572241851	57.8096489591651	-1.15009885103008	0.254838684494602
cg00117066	X	16140434	-0.0673251752416273	0.0504720091286472	58.0196731624558	-1.3339111401336	0.18744563550792	0.183790368378107	0.0948652771543718	107.878033006073	1.93738292757033	0.0553132190643698	0.0287565470644723	0.0569809625563716	33.147443960098	0.5046693803395	0.617129780169011	0.0597667356381449	0.121590376885358	54.8389840197404	0.491541659538538	0.625005109695974	0.0468294330434046	0.0689052011014172	35.1419363884405	0.679621164946306	0.501196864511441	0.113005710303484	0.12059129715906	57.8096489591651	0.93709673057443	0.352607353547768
cg00117663	X	35816347	-0.012159276616707	0.0982997281578792	58.0196731624558	-0.123695933290659	0.901983561050844	-0.105045639815295	0.0487393946607974	107.878033006073	-2.15525122021646	0.0333654859396948	0.0813981831144069	0.115802228237458	33.147443960098	0.70290688144183	0.487021471915653	-0.156073147748181	0.0615459365015422	54.8389840197404	-2.53588062217999	0.0140960516019524	-0.0304730691145437	0.141479361563499	35.1419363884405	-0.215388794363952	0.830709421890796	-0.12969494115086	0.0661454375481924	57.8096489591651	-1.96075414961714	0.0547318133100025
cg00118309	X	76141257	0.0922170171450713	0.0920946479539525	58.0196731624558	1.0013287329268	0.320825877253488	0.04345926062865	0.0564523163212589	107.878033006073	0.769840167077148	0.443077192673788	-0.0812355500216374	0.0704065867941451	33.147443960098	-1.15380610991915	0.256831317403773	-0.190153641136028	0.0733293752457843	54.8389840197404	-2.5931441594678	0.0121696045394605	0.12137188426136	0.0843027221365499	35.1419363884405	1.43971488921517	0.158797434070007	-0.06178230955884	0.0782674110982967	57.8096489591651	-0.789374641269878	0.43311879814305
cg00120172	X	77042539	-0.0121291788799324	0.0589225204348395	58.0196731624558	-0.205849627450096	0.83762897014245	-0.0249476160541663	0.0337645366379186	107.878033006073	-0.738870381124953	0.461590279322178	0.0403332126296724	0.0709586240063969	33.147443960098	0.568404661088642	0.573591140181625	0.0676716995603538	0.0434245505036634	54.8389840197404	1.55837420941513	0.124897487677737	0.0758427377772599	0.0865947117292884	35.1419363884405	0.875835674750656	0.387066879090454	0.0260965894242313	0.0445061037039249	57.8096489591651	0.586359785566444	0.559916441539529
cg00121904	X	43741826	-0.00411936215002153	0.0773026517668217	58.0196731624558	-0.053288756024144	0.957684900250225	0.037217856364525	0.091173774695401	107.878033006073	0.408207913831195	0.683930127762962	0.0151753678762457	0.0944051841851281	33.147443960098	0.160747187850265	0.873268209771524	-0.110573484814805	0.117246731690604	54.8389840197404	-0.943083727967718	0.349774487262118	0.103405667277659	0.11692853812937	35.1419363884405	0.88434926949357	0.382518442863395	0.107325648889525	0.120470879724402	57.8096489591651	0.89088457837322	0.376683975492282
cg00123001	X	13395880	0.00356742558508139	0.0440657853333913	58.0196731624558	0.0809568139564764	0.935754916534496	0.0101118521502048	0.0401529273210196	107.878033006073	0.251833498199554	0.801648901636288	0.0790448692894344	0.0482644863508705	33.147443960098	1.63774392448307	0.110934929246105	-0.0733910506393458	0.05264755677846	54.8389840197404	-1.39400677125767	0.168938627481801	0.0469102463834852	0.0612249320121397	35.1419363884405	0.766195156806116	0.448676530990475	-0.0392486428755227	0.0532826235756261	57.8096489591651	-0.736612430876561	0.464336955275755
cg00124708	X	100877463	0.0795649327038883	0.0576903882475585	58.0196731624558	1.37917138575082	0.173135350522867	0.0105674633360204	0.0817983668174754	107.878033006073	0.129189172683613	0.897448522802032	0.0157890412428434	0.077255148166154	33.147443960098	0.204375263236641	0.839309969480533	0.139759484798094	0.103731579794099	54.8389840197404	1.34731858008437	0.183418433301943	-0.0869451416783468	0.0922132095491943	35.1419363884405	-0.942870789373869	0.35218429272924	0.102069104685349	0.103573828315275	57.8096489591651	0.985471970531535	0.328498982633197
cg00126657	X	47967250	-0.0727692738208367	0.152211947502368	58.0196731624558	-0.478078593795699	0.634390719252082	0.0138811918388695	0.0703145725763363	107.878033006073	0.197415575893596	0.843873831026487	0.030553101784281	0.0680155366873218	33.147443960098	0.449207685072582	0.656205266906581	0.102847122873357	0.0984603292894995	54.8389840197404	1.0445539194873	0.300811901509897	-0.061233270358667	0.282959948586036	35.1419363884405	-0.21640260632168	0.829925259992771	-0.0508696569919002	0.100409986003327	57.8096489591651	-0.50661950087529	0.614348725607535
cg00126698	X	100640503	0.104055061132348	0.0767014284729759	58.0196731624558	1.35662481395649	0.180155807226257	0.0509107807104576	0.0876340227579707	107.878033006073	0.580947662885041	0.562487475926764	-0.0464361501436633	0.0675814156270699	33.147443960098	-0.687114197191561	0.496790322885318	0.0366385214472309	0.11475427006948	54.8389840197404	0.319278066298079	0.750728738345957	-0.00147948351529844	0.0829985528690619	35.1419363884405	-0.0178254133856101	0.985878954218495	0.00231431669948097	0.115852053989572	57.8096489591651	0.0199764839705758	0.984130921820415
cg00127620	X	17096915	-0.00643765019150164	0.0496527881053136	58.0196731624558	-0.129653347518922	0.897289140705479	0.0910055476998568	0.0857929623672567	107.878033006073	1.06075772637721	0.291169118237008	0.0597360386924533	0.0608272804889495	33.147443960098	0.98205999367842	0.333184333270359	0.0887471493308278	0.0949825040107974	54.8389840197404	0.934352597408248	0.354218157848946	0.0691349135259419	0.0772617269930964	35.1419363884405	0.894814498931914	0.376974366742045	-0.0481940575673898	0.100528251359638	57.8096489591651	-0.479408095889151	0.633457026260713
cg00128197	X	53461455	-0.104920323678163	0.0485284093961079	58.0196731624558	-2.16203920515429	0.0347517856033345	0.0837407804752179	0.0830759595600301	107.878033006073	1.00800256679199	0.315708835065923	0.050600039220068	0.0633155936600575	33.147443960098	0.799171835799891	0.429880387710231	0.112130935381201	0.0891043762263371	54.8389840197404	1.25842231470622	0.213570473144132	-0.0455657106441702	0.0771103072900971	35.1419363884405	-0.5909159520367	0.558358490105154	-0.0886990849036317	0.0913667479279495	57.8096489591651	-0.970802692611742	0.335690997933488
cg00129074	X	23093824	0.140843285059261	0.0717919815480707	58.0196731624558	1.96182473337855	0.0545863173104153	0.153438551425989	0.123180413590236	107.878033006073	1.24564082027203	0.215594928882158	0.108673267555025	0.0880584060396934	33.147443960098	1.23410441367789	0.225842415867171	0.0634042720651843	0.148539275038829	54.8389840197404	0.426851901953945	0.671158378020547	0.011441321953044	0.109683043319474	35.1419363884405	0.104312586583861	0.917514372219457	0.0437363301259937	0.147480829665319	57.8096489591651	0.296556035284351	0.767868329968367
cg00130498	X	129192712	0.0142880014044125	0.0484029440461273	58.0196731624558	0.295188685027016	0.768903517639291	-0.0882478816217068	0.053892098797486	107.878033006073	-1.63749201814021	0.104441522805049	-0.0231512635936362	0.0532421175275393	33.147443960098	-0.434829880341654	0.666503830652345	0.00446996857617527	0.0606187114830561	54.8389840197404	0.0737390892484525	0.941486310155428	-0.0383906797095637	0.0720164580717277	35.1419363884405	-0.533082030656478	0.597332209562556	0.0453939123097273	0.0634008443888049	57.8096489591651	0.715982771954104	0.476884265251625
cg00130820	X	129535871	0.0408545916402291	0.0793959468703343	58.0196731624558	0.514567723550811	0.60880980088703	-0.181577768873742	0.124629143649146	107.878033006073	-1.45694468851457	0.148036291830087	0.11289879751553	0.0988121605297763	33.147443960098	1.14255975084674	0.261407302903949	-0.240913718768332	0.173675464723086	54.8389840197404	-1.38714883620696	0.171008597136782	-0.0509253824769631	0.123714212190102	35.1419363884405	-0.411637285445507	0.683105224241809	-0.220709791599441	0.174558256501282	57.8096489591651	-1.26439044490468	0.211163948473794
cg00133938	X	13348766	0.0166175663628851	0.0664664568215392	58.0196731624558	0.250014325383748	0.803459406935438	0.0746599959312622	0.0726963621911612	107.878033006073	1.02701144432699	0.306712381276484	0.0670228707628865	0.0703033656611316	33.147443960098	0.953338010671389	0.34731958605044	0.0102241345245752	0.0994529018161192	54.8389840197404	0.102803782874821	0.918493719123347	0.0413780213036135	0.0881874857057807	35.1419363884405	0.469205136901881	0.641821132204135	0.0707308130438219	0.10126457074717	57.8096489591651	0.698475414668152	0.487680323960747
cg00135489	X	12390367	0.00462990063476652	0.0432194553583881	58.0196731624558	0.107125381298169	0.915059081717815	0.175697102888803	0.0905387834820724	107.878033006073	1.94057282560675	0.0549198669246555	0.0215013285312877	0.0551584091541696	33.147443960098	0.389810526826304	0.699170165190087	0.113821270989843	0.0910494531545247	54.8389840197404	1.25010383968667	0.216570053557497	-0.0873907488092932	0.0672323257929833	35.1419363884405	-1.29983230207416	0.202120293498353	0.193309174610857	0.0914761485308654	57.8096489591651	2.11321943168204	0.0389098615853352
cg00136034	X	45057745	-0.138387343251974	0.0780327702747181	58.0196731624558	-1.77345162506438	0.0814021661346316	0.0231791388606084	0.0539143338587491	107.878033006073	0.42992535011813	0.668107514367048	-0.0992156476690485	0.0836570945957366	33.147443960098	-1.1859800791373	0.244062072527962	-0.0264903726819541	0.0746632761233792	54.8389840197404	-0.354797888029711	0.724101870502408	-0.134268998635903	0.112164199683744	35.1419363884405	-1.19707535037459	0.239290261275198	-0.0370189653657099	0.0745752685729299	57.8096489591651	-0.496397345582573	0.621496387767447
cg00136787	X	153704948	0.0286504616254167	0.0369253078344076	58.0196731624558	0.775903121888662	0.440957588563889	-0.0064227943200052	0.0414380528931412	107.878033006073	-0.154997493163302	0.877112926158937	-0.0116782827067496	0.0503648377027488	33.147443960098	-0.231873728565837	0.818061647157597	-0.0430188495214295	0.0535812908456801	54.8389840197404	-0.802870719283873	0.425515536678068	-0.03492508815379	0.0620777041442804	35.1419363884405	-0.562602767534982	0.577277121299587	-0.0304329598646359	0.0534984863700309	57.8096489591651	-0.568856465473461	0.571657044132729
cg00138463	X	40448133	0.0180345358071864	0.070417282485744	58.0196731624558	0.256109511338179	0.798772168014276	-0.0346874588298577	0.0347721361814176	107.878033006073	-0.997564792938859	0.320722789427626	0.097234241806876	0.089633228497207	33.147443960098	1.08480128895397	0.285836786324062	-0.0593967888457899	0.0458933572637501	54.8389840197404	-1.29423499144844	0.201008090576889	0.0797835218655855	0.110404368840473	35.1419363884405	0.722648231256747	0.474678157926157	-0.0265900137598135	0.0468445575436683	57.8096489591651	-0.567622262949679	0.572489417282192
cg00139317	X	24665544	-0.0210883780123614	0.103792273271215	58.0196731624558	-0.203178689007575	0.839706259338271	0.0001849241926898	0.0335627460394505	107.878033006073	0.00550980520105345	0.995614009820779	0.176925779105738	0.132925053779377	33.147443960098	1.33101905228033	0.192265848855297	-0.0423923102633114	0.0387338154848216	54.8389840197404	-1.09445221785402	0.278540608925525	0.231808188778766	0.167513825602003	35.1419363884405	1.3838152638787	0.175142032605355	-0.0231634491708811	0.0422217860664175	57.8096489591651	-0.548613673861251	0.585383240123473
cg00140189	X	10128888	0.0416361333181496	0.0593686407560204	58.0196731624558	0.701315253102328	0.485909814257098	-0.00241907593366162	0.0918085856374071	107.878033006073	-0.0263491253771801	0.979027552534032	-0.0605184854576088	0.0749753293283719	33.147443960098	-0.807178654628564	0.425317861461904	-0.0517795498980304	0.124080891437728	54.8389840197404	-0.417304786402319	0.678084732860001	-0.0979759642155923	0.0929810125497297	35.1419363884405	-1.05372012552768	0.299202432637103	-0.211300161214061	0.122540251738139	57.8096489591651	-1.72433268429704	0.0899917143998125
cg00140764	X	13836319	0.000753448240342857	0.0518747967266744	58.0196731624558	0.0145243603423207	0.988461474548467	0.00755552759596376	0.0366696511332118	107.878033006073	0.206043072744717	0.837145611444125	0.0157798067664715	0.0653969482330634	33.147443960098	0.241292708495127	0.810814664648394	0.0160729567768338	0.041714287637969	54.8389840197404	0.385310589894959	0.701497852136631	0.0241986102287181	0.0793037743867892	35.1419363884405	0.305138190657786	0.762060945755376	-0.0133099682829525	0.0426737644943638	57.8096489591651	-0.311900495319799	0.756238311637251
cg00140927	X	136445269	-0.0611643359115521	0.1021297716882	58.0196731624558	-0.59888840345483	0.551578552875685	-0.0647389719438277	0.0714365002640167	107.878033006073	-0.90624501066771	0.366825904101525	0.107213190489465	0.128919828761997	33.147443960098	0.831626845296195	0.411570669212652	-0.0340564029531855	0.0972971579986852	54.8389840197404	-0.350024642586639	0.727661007188941	-0.0980683851370742	0.160342060454776	35.1419363884405	-0.611619838605818	0.544726075754636	-0.0650049226879261	0.0971880973481756	57.8096489591651	-0.668856829813701	0.506249094107274
cg00141550	X	50027389	0.0740876713204191	0.0777469501485303	58.0196731624558	0.952933474289083	0.344577060837113	-0.110784898440529	0.070204380231174	107.878033006073	-1.57803399269004	0.117485733690919	0.0920236667051096	0.0879843898271568	33.147443960098	1.04590901733691	0.303170450822008	0.154355555477629	0.0940343460961519	54.8389840197404	1.64148060666894	0.106421125389344	0.108925395659908	0.107191224908581	35.1419363884405	1.01617829027335	0.316489982190226	0.108488500562704	0.0947382080362793	57.8096489591651	1.14513988401764	0.25687001896434
cg00141845	X	74493352	-0.0466550333467504	0.123540326219382	58.0196731624558	-0.377650235955348	0.707068467180965	0.0856161325109712	0.0896946284250943	107.878033006073	0.954529095156137	0.341949916649168	-0.239824595174785	0.173451512423915	33.147443960098	-1.38266073223193	0.176013866808187	-0.0568400453361288	0.110382821812707	54.8389840197404	-0.514935606851694	0.608667436648452	-0.157347167798386	0.220146148898924	35.1419363884405	-0.714739588157089	0.479491415811396	0.0344245535183409	0.109978072112598	57.8096489591651	0.313012883905587	0.755397361783548
cg00142060	X	54721856	0.282099833410276	0.0930927262115462	58.0196731624558	3.03031015301051	0.0036455283533076	-0.0567138864690468	0.0618287126671966	107.878033006073	-0.917274256934943	0.361045097264108	0.200796897657946	0.0964332006023816	33.147443960098	2.08223823749127	0.0451152949459028	-0.0290268630914003	0.0835061245753532	54.8389840197404	-0.347601606936116	0.729470044826662	0.112066874761103	0.125978159942358	35.1419363884405	0.889573834166013	0.379744180297791	-0.0897909073811609	0.0817903157255958	57.8096489591651	-1.09781832463402	0.276835437587171
cg00142069	X	53656482	0.0663729833537782	0.0586071253988517	58.0196731624558	1.13250706125025	0.262079972354348	0.0832511313471738	0.0735683875238567	107.878033006073	1.13161555049956	0.260305342422401	0.0943655363631256	0.0675925910942948	33.147443960098	1.39609289768876	0.171967172985924	-0.0340327495183108	0.0833530420514948	54.8389840197404	-0.408296430228493	0.684645965937223	-0.0181685991042213	0.0841995278093469	35.1419363884405	-0.215780296836824	0.830406582199008	0.0610642742066279	0.0858663778518948	57.8096489591651	0.711154653710369	0.479848089789563
cg00142683	X	118708623	-0.0800271006111207	0.0500689717021856	58.0196731624558	-1.59833721145959	0.115400284608347	-0.0309276543137488	0.0790880517295873	107.878033006073	-0.391053435220463	0.696528999297587	-0.00963587588146074	0.0676273605909677	33.147443960098	-0.142484872945754	0.887559597133217	-0.0710477656833198	0.0878007879077585	54.8389840197404	-0.809192803121094	0.421901319679702	0.0439205513584767	0.0846223499736328	35.1419363884405	0.519018337025169	0.607001374150706	-0.0192216561761058	0.0907664349521587	57.8096489591651	-0.211770531543265	0.833030909520626
cg00145348	X	55026862	-0.104988459099847	0.0540632186006233	58.0196731624558	-1.94195724593128	0.0570025833053679	0.020276456271844	0.0497731670667567	107.878033006073	0.407377256999717	0.684538176135785	0.0851692593946779	0.0659944194312118	33.147443960098	1.2905524456269	0.205788604471517	-0.00340634600616598	0.0671098723501092	54.8389840197404	-0.05075774825491	0.959702991255349	0.102518991012007	0.0804378792466609	35.1419363884405	1.27451136171349	0.210845720671752	0.0146303768416875	0.0666192884837094	57.8096489591651	0.219611724692393	0.826947175436296
cg00147819	X	70349036	0.0537812916918509	0.166762295952049	58.0196731624558	0.322502705931293	0.748231174650527	0.0247115509804089	0.102178522992589	107.878033006073	0.241846821197456	0.809357994081385	-0.183321691688967	0.175749733454828	33.147443960098	-1.04308375372919	0.30445753102831	0.0541041817167387	0.149177242513012	54.8389840197404	0.362683883984646	0.718235171026807	-0.00573301373853708	0.217499566066593	35.1419363884405	-0.0263587364435559	0.979120323137841	0.285599429970676	0.144917826570416	57.8096489591651	1.97076810168625	0.0535450279914712
cg00147987	X	44744428	-0.0237473991156112	0.0655314951742447	58.0196731624558	-0.362381463332527	0.718383674116637	-0.00438643511829972	0.0425641450595852	107.878033006073	-0.103054698083544	0.918110889504615	-0.0339770762207071	0.0712732275160255	33.147443960098	-0.476715835733235	0.636692267731347	0.014178673288183	0.0552984277377844	54.8389840197404	0.256402828583407	0.798599265583581	0.0211153989026364	0.0913495726390973	35.1419363884405	0.231149399965546	0.818539306124158	0.012128971678432	0.0560281831926819	57.8096489591651	0.21647983188604	0.82937585623773
cg00148031	X	25021725	-0.253567683338378	0.111067960617778	58.0196731624558	-2.2829957615859	0.0261120444190139	-0.058653432675837	0.0882304024777658	107.878033006073	-0.664775757887059	0.50761253956095	0.0402493348378356	0.122325748176951	33.147443960098	0.329034037704087	0.744199920244775	0.198148771842327	0.120096053048214	54.8389840197404	1.649919100695	0.104676448947944	0.0886633539000374	0.149876243550598	35.1419363884405	0.591577102545307	0.557920496048827	0.0362335623984095	0.123691034068928	57.8096489591651	0.292936045616838	0.770619975638781
cg00148587	X	49642080	0.112300381076208	0.10636442211176	58.0196731624558	1.05580774893141	0.295432698456787	0.0487904613316489	0.0722870657124249	107.878033006073	0.674954237674399	0.501148884896085	0.0541057952791982	0.113254813332213	33.147443960098	0.477735062089491	0.635974202361581	0.088544824594118	0.0907588007040829	54.8389840197404	0.97560593471058	0.333543907854433	0.0993497588353581	0.139052172620657	35.1419363884405	0.714478292305365	0.479650915163226	0.0243770081529142	0.0962926859312582	57.8096489591651	0.253155345259728	0.801046267370927
cg00149489	X	45059235	0.0614448586801537	0.0585056237030238	58.0196731624558	1.05023850343088	0.297963400350893	-0.0650177674469125	0.0641419561341884	107.878033006073	-1.01365426571793	0.313015847389379	0.0654443031376478	0.0612613401126014	33.147443960098	1.06828063208147	0.293112403028913	-0.133317850155565	0.100925641971199	54.8389840197404	-1.32095122262001	0.192003370452571	0.0249227216493816	0.0778192105917058	35.1419363884405	0.320264385360367	0.750664490342642	-0.214162099252299	0.0982558193934986	57.8096489591651	-2.17963781254131	0.0333713042554646
cg00149654	X	40977612	0.0723302103662906	0.0923538239949016	58.0196731624558	0.783185874038997	0.436703273921125	0.027276015589376	0.0371887110582442	107.878033006073	0.733448802424392	0.464875668512333	-0.131014554602267	0.0914739328646837	33.147443960098	-1.43226108793284	0.161432542943861	-0.00101843802159901	0.0564575771826907	54.8389840197404	-0.0180389962237212	0.985673216625869	-0.164171459127393	0.116917398518347	35.1419363884405	-1.4041661994526	0.169046016002001	-0.0802457561122883	0.0554960091892932	57.8096489591651	-1.44597345438976	0.153584632737697
cg00150363	X	107068750	0.0644886579150316	0.123335604618606	58.0196731624558	0.522871381013227	0.603054872774413	0.0853168383903652	0.0510335180704225	107.878033006073	1.67178046147307	0.0974658807885046	-0.197489670085945	0.158133077954409	33.147443960098	-1.24888272991741	0.220456235620412	-0.0829817956445552	0.070988022919198	54.8389840197404	-1.16895487762787	0.247478074078535	-0.324859736796069	0.189164222119791	35.1419363884405	-1.71734238724248	0.0947187804352609	-0.0506531217841849	0.0748217166050806	57.8096489591651	-0.676984224400239	0.50111607941282
cg00151234	X	77359363	-0.040525070802924	0.0661376959197309	58.0196731624558	-0.612737868160813	0.54244402126701	-0.0449177933306591	0.0761632672834952	107.878033006073	-0.58975664953377	0.556587024227748	0.0824942757300409	0.0848899694227206	33.147443960098	0.971778836663846	0.338198878472255	-0.050417438287839	0.11925460004347	54.8389840197404	-0.422771434137226	0.674115256467105	0.202944874709339	0.100116080739932	35.1419363884405	2.02709567942958	0.0502912845363097	-0.0478318721636566	0.118683730301589	57.8096489591651	-0.403019622336696	0.688420439640419
cg00151468	X	68838619	0.0354081234814985	0.0809206691256804	58.0196731624558	0.437565876111392	0.663325577532386	-0.00665184354888445	0.0461555065587186	107.878033006073	-0.144118092180877	0.885676103470951	0.108104317552516	0.099798674816575	33.147443960098	1.08322397818615	0.286525867452059	-0.0130840921527551	0.0628900867665928	54.8389840197404	-0.20804697251118	0.835963036795527	0.0946291238502452	0.122089577736226	35.1419363884405	0.775079458909186	0.44347714067958	-0.0572546371404502	0.0637075938864334	57.8096489591651	-0.898709771436567	0.372535376055912
cg00154283	X	15996050	-0.0111452029194179	0.0857219153417905	58.0196731624558	-0.130015794385598	0.897003651183375	-0.0496314651933486	0.0712368781178458	107.878033006073	-0.696710278505527	0.487482688400505	-0.133758880840164	0.102597203278259	33.147443960098	-1.30372833338732	0.201308377240874	-0.104639929748733	0.0952226867724415	54.8389840197404	-1.09889705169521	0.276614123502789	-0.039180325565725	0.127976789506783	35.1419363884405	-0.306151808595325	0.76129554311275	-0.0565192421021426	0.0970311349892341	57.8096489591651	-0.582485633177573	0.562504720021025
cg00156802	X	19358457	-0.0592435542543012	0.0619351777212734	58.0196731624558	-0.956541281287908	0.342767675531147	-0.0337905233461003	0.0340265815607892	107.878033006073	-0.993062535116341	0.322901722884252	0.0537240732208352	0.0760749730656156	33.147443960098	0.706199043600022	0.484998793613562	-0.0917452169842326	0.0425996942459169	54.8389840197404	-2.15365904869203	0.0356793350193514	-0.0911564605537275	0.0917532131811736	35.1419363884405	-0.993496111942502	0.327260157791387	-0.0762254430171253	0.0434686272367294	57.8096489591651	-1.75357373496068	0.0848041051501213
cg00157034	X	151903752	0.0183989153020801	0.05004048264218	58.0196731624558	0.367680612388245	0.714449304047002	0.0474821326258837	0.0633937345668937	107.878033006073	0.749003556112948	0.455485134642934	-0.00249516454267265	0.0607481761024985	33.147443960098	-0.0410739005309829	0.967483391014934	-0.0336892738611411	0.0834386586698813	54.8389840197404	-0.403760971211559	0.68795868330428	-0.114610196568837	0.0731102243519437	35.1419363884405	-1.56763568412972	0.125927797204908	0.0440149981342696	0.0822330522015075	57.8096489591651	0.535247044295685	0.594532144770606
cg00158454	X	136509526	0.0374811301496138	0.100868999821266	58.0196731624558	0.371582252387038	0.711557481407411	0.00297903093870619	0.0368751816372419	107.878033006073	0.0807868817572828	0.93576112790608	0.181442100413954	0.108890252238337	33.147443960098	1.66628414099746	0.105080643475985	-0.0452004891857902	0.0516848845890676	54.8389840197404	-0.874539810723521	0.385638417930326	0.0440069056735023	0.150836383557014	35.1419363884405	0.29175259069287	0.772191175675938	-0.0201627869393722	0.0530403148222728	57.8096489591651	-0.380140785493705	0.70523403157967
cg00164417	X	71598267	0.117827394327675	0.0684814100502639	58.0196731624558	1.72057488654501	0.0906576497913494	0.00512520030028205	0.0373025627171044	107.878033006073	0.137395393961284	0.890974381361022	0.124959221318843	0.0803925973506855	33.147443960098	1.5543622850466	0.129595093277554	-0.0404529141814114	0.0470324194435098	54.8389840197404	-0.860107021072965	0.393474744785909	0.0979769337455878	0.0994224175962921	35.1419363884405	0.9854611878724	0.331134263298227	-0.0266495940108662	0.0489890716241912	57.8096489591651	-0.54399059070363	0.588539954563531
cg00164589	X	117481189	-0.0825496483338691	0.063024281536779	58.0196731624558	-1.30980705088555	0.195423781039901	-1.82697673950174e-05	0.0578980633247373	107.878033006073	-0.000315550578825864	0.999748809851966	-0.121062532825006	0.0839024957761422	33.147443960098	-1.44289549083271	0.158433947481032	-0.0394793871274303	0.0733895935317548	54.8389840197404	-0.53794257778997	0.592793303425697	0.0703022179390367	0.104059863441595	35.1419363884405	0.675593986133708	0.503720200046675	0.0235079202739035	0.0756898557558672	57.8096489591651	0.310582178274019	0.757235324132457
cg00168417	X	118285788	0.112482716833125	0.108201116134685	58.0196731624558	1.03957076277393	0.302852280989376	0.153196707625004	0.0575185020314511	107.878033006073	2.66343354250144	0.00891995786466137	0.119634437079691	0.0955387823013983	33.147443960098	1.25220810018572	0.219257638039095	-0.0292094740043125	0.075362257720378	54.8389840197404	-0.387587565551585	0.699821586876454	0.178866148406388	0.118808128953967	35.1419363884405	1.50550429487608	0.141130812275575	-0.165684102438472	0.0745290335762361	57.8096489591651	-2.22308132130806	0.0301344797162514
cg00168687	X	38924954	0.048620953232791	0.0542829649517404	58.0196731624558	0.895694501507367	0.374117105608937	0.0759537328321748	0.0769525151332244	107.878033006073	0.987020797184855	0.325841054755656	-0.047226849229656	0.0724314050710286	33.147443960098	-0.652021718802001	0.518883129867025	-0.0989265225202906	0.090287214693048	54.8389840197404	-1.09568694589388	0.2780045129047	-0.0519743292380001	0.0941292003919694	35.1419363884405	-0.552159468279456	0.584333965662821	-0.0827800071947366	0.0920719454475573	57.8096489591651	-0.899079592511563	0.372340033439583
cg00177456	X	152927170	0.0391912409492505	0.0676849880026921	58.0196731624558	0.579024124931391	0.564814200285822	-0.0110200682344717	0.0491789316488313	107.878033006073	-0.224081082386294	0.823118048398986	-0.0626318359258958	0.0773159477351752	33.147443960098	-0.810076546438053	0.423673869269061	-0.0352266998926782	0.0507868503000779	54.8389840197404	-0.693618519056382	0.490849126151676	-0.0856058745369226	0.0938539975491149	35.1419363884405	-0.912117509881495	0.367921912505643	-0.0511859209483917	0.0510217868404382	57.8096489591651	-1.00321694158746	0.319937040469423
cg00179446	X	118986947	-0.0414835790939101	0.0567054532899083	58.0196731624558	-0.731562428075906	0.467380255116873	0.171651183390863	0.076993751491099	107.878033006073	2.22941706393807	0.0278582823125109	-0.0524303757748952	0.0743844623251853	33.147443960098	-0.704856553855107	0.485823033637628	-0.029434841438661	0.088112103578617	54.8389840197404	-0.334061272437993	0.739607496164149	0.0839478460112124	0.0901948027861923	35.1419363884405	0.930739282286714	0.358338621339611	-0.0491304225287947	0.0920995970041803	57.8096489591651	-0.533448832860416	0.595768046473878
cg00179559	X	128249483	0.0381016700724897	0.118608196060944	58.0196731624558	0.321239773791957	0.749183060327153	-0.158004332632737	0.0872584943832595	107.878033006073	-1.81076161982288	0.072960958427108	0.00148501695885466	0.151721764292532	33.147443960098	0.0097877648983268	0.992249290340778	0.0507111274599103	0.102032778489161	54.8389840197404	0.497008198843641	0.621170031613576	-0.321106049476768	0.178604940430511	35.1419363884405	-1.79785647979709	0.080796240294399	0.0119221744767875	0.102800696588908	57.8096489591651	0.115973674035141	0.908075337521317
cg00179598	X	38078359	-0.127049598663443	0.0714451337145474	58.0196731624558	-1.77828204746678	0.0805973306362069	0.000711799937978106	0.0986394131014561	107.878033006073	0.00721618180398113	0.994255697659146	0.0578221590202199	0.097286180761008	33.147443960098	0.594351207621821	0.556312498814031	-0.0389652262063512	0.126294038153723	54.8389840197404	-0.308527835327614	0.758849728064008	0.274689421484863	0.11087285502255	35.1419363884405	2.47751734569292	0.0181828696802095	-0.0170678981326232	0.132212488124555	57.8096489591651	-0.129094447693503	0.897731015976777
cg00180631	X	149736640	-0.0910187852965855	0.13372008341128	58.0196731624558	-0.68066653097008	0.498789989193226	-0.14954119268814	0.0696436627338224	107.878033006073	-2.14723331338395	0.0340139887968999	-0.0320476159380421	0.158970690641525	33.147443960098	-0.201594493983225	0.841465819859488	-0.0769385591559855	0.100124291419291	54.8389840197404	-0.768430498387148	0.445528127192548	-0.176727255187224	0.190845119534878	35.1419363884405	-0.926024493672871	0.360749371418309	-0.0511346756089712	0.101273760386939	57.8096489591651	-0.504915344444598	0.615537744729373
cg00180869	Y	13452319	-0.0300731088218566	0.0486894646260576	58.0196731624558	-0.617651252746824	0.539222048586293						-0.0735539126985685	0.048496315532654	33.147443960098	-1.51669074012525	0.138824687328529						-0.00646156673046133	0.0771357877062096	35.1419363884405	-0.0837687268466328	0.933715692106995
cg00185248	X	10588654	-0.0747107116726934	0.0714914731302067	58.0196731624558	-1.04502968538113	0.300343733394319	-0.0687960669911562	0.0842281596545354	107.878033006073	-0.81678226466452	0.415852952135921	-0.169468336396679	0.0903638672504353	33.147443960098	-1.87539933330888	0.069569556288036	0.0314647478512199	0.135865223473677	54.8389840197404	0.23158794463188	0.817720051913608	0.0342184586281027	0.1152762900203	35.1419363884405	0.296838652788678	0.76833715851779	0.0272446277799368	0.135902494910857	57.8096489591651	0.200471873587071	0.841815161858125
cg00186252	X	54076522	-0.00124532766827404	0.097454769649633	58.0196731624558	-0.0127785194377988	0.989848333433039	-0.0599410584101741	0.0671010003312006	107.878033006073	-0.893296047962235	0.373687124022223	-0.333741406227342	0.105236659352163	33.147443960098	-3.17134170052389	0.00326148925877326	0.117816036781944	0.0889740723247452	54.8389840197404	1.32416145179832	0.190942198120088	-0.261520849065078	0.148460204050082	35.1419363884405	-1.76155523117061	0.0868433772799827	0.0466408481601812	0.0945284261131136	57.8096489591651	0.493405529722565	0.623595355394007
cg00187672	X	151113323	0.0230850105429031	0.122812162627473	58.0196731624558	0.187970067858237	0.851555990008757	0.10107990879617	0.0754159740140455	107.878033006073	1.34029839324683	0.182964340451394	-0.0972582410925697	0.124071059673482	33.147443960098	-0.783891435670208	0.43866969290036	0.0680004134411472	0.0815828735603587	54.8389840197404	0.833513340160021	0.408171117415012	0.0356101042581652	0.164205228954796	35.1419363884405	0.21686340005633	0.829568904233841	0.0119426944455921	0.0818483562803754	57.8096489591651	0.145912453081915	0.884498103662572
cg00188257	X	34677877	-0.0477275681517047	0.0452322825409945	58.0196731624558	-1.05516603342864	0.295723543155917	0.0937721735631876	0.0702797333942535	107.878033006073	1.33427047933075	0.18492491672751	-0.0237121900658515	0.0557749879189174	33.147443960098	-0.425140209807359	0.673481794265798	0.055896685269968	0.0986485565927508	54.8389840197404	0.566624461630243	0.573281240323833	0.114364467972436	0.0760575159726093	35.1419363884405	1.50365767945435	0.14160427468782	-0.0620706211645909	0.0992679858904382	57.8096489591651	-0.625283374169574	0.534245715291877
cg00188971	X	48343409	0.056695842152491	0.0488107930375876	58.0196731624558	1.16154314700094	0.250177398627531	-0.0183611416217971	0.0425502502756761	107.878033006073	-0.431516653905401	0.666953894061133	0.0340437532566441	0.0700905706817298	33.147443960098	0.485710887006918	0.63036746851956	0.0157197019045151	0.0654689923793786	54.8389840197404	0.24010911628856	0.811140964941054	0.0207643927616821	0.0850277057539065	35.1419363884405	0.244207374261984	0.808490419793501	-0.00957612785194985	0.0647320657517742	57.8096489591651	-0.14793484095921	0.882908976114982
cg00189972	X	21678315	0.00955738909264056	0.103386378487076	58.0196731624558	0.0924434072698973	0.926664215738525	-0.054162884387672	0.0482388202576	107.878033006073	-1.12280698612522	0.264012152150455	0.017514209898763	0.124654897798394	33.147443960098	0.140501578422446	0.889114041071006	-0.051107986858729	0.0632002526354996	54.8389840197404	-0.808667445579507	0.422200950437717	0.340500980637187	0.145414963437297	35.1419363884405	2.34158144793683	0.0249979552972442	-0.0495137685326634	0.0635495568288768	57.8096489591651	-0.779136330816464	0.439077328624498
cg00190201	X	153095414	0.0926532456726194	0.0703380416577188	58.0196731624558	1.31725654409731	0.192931268815172	-0.00918929052539454	0.0855317534853066	107.878033006073	-0.107437181525492	0.914641715232291	0.172727975511323	0.0870907598499401	33.147443960098	1.98331000681287	0.0556676174508641	0.0142347075067042	0.115911740296082	54.8389840197404	0.122806434191596	0.902709345801686	-0.00343137866148537	0.112604141220167	35.1419363884405	-0.0304729348699194	0.975862289995589	-0.105963649179626	0.115271125549175	57.8096489591651	-0.919255786518897	0.36178164536834
cg00190642	X	103268431	0.020766932952105	0.0639595044850886	58.0196731624558	0.324688771735975	0.746584444179175	-0.049206426459464	0.102431493331913	107.878033006073	-0.480383765372029	0.631927247116574	0.0699895286124496	0.0793070404443856	33.147443960098	0.882513434119762	0.383854661230767	-0.0795768979799031	0.149812497175674	54.8389840197404	-0.531176633993286	0.597441344515562	-0.0120868037893079	0.0986367534720439	35.1419363884405	-0.122538540288976	0.903170631546851	-0.370331611880579	0.140513941101375	57.8096489591651	-2.63555067189667	0.010765935274353
cg00191052	X	46432770	-0.126172931163553	0.0575000486832608	58.0196731624558	-2.19430998847631	0.0322306852760056	0.0866376606190147	0.0528856484184267	107.878033006073	1.63820740049446	0.104291983921345	0.0107669331882057	0.0783494738441692	33.147443960098	0.13742189525893	0.891528681750233	0.0693724576144748	0.0778487925929268	54.8389840197404	0.891117964760545	0.376759076028878	0.0418918647144058	0.0988890027381453	35.1419363884405	0.423625110522491	0.674420943999438	0.0494450463779068	0.0773096005896577	57.8096489591651	0.639571877241356	0.524977476043565
cg00191758	X	55478814	-0.021598134615184	0.0671675772653308	58.0196731624558	-0.321555957420725	0.748944712430796	0.016412402974454	0.0245784838560924	107.878033006073	0.66775489776135	0.505716109688797	-0.0503860974626812	0.0791735302975012	33.147443960098	-0.636400792958848	0.528885643518799	-0.018354252640258	0.0344898492896199	54.8389840197404	-0.532163898024972	0.596762057810061	-0.0568312613502076	0.0990033320520309	35.1419363884405	-0.574033824642792	0.56960113914178	-0.0206354395972536	0.0345057722246255	57.8096489591651	-0.5980286272952	0.552156602478458
cg00191903	X	105451070	0.0314154220283436	0.101009965675906	58.0196731624558	0.311013094778598	0.756905346457208	0.0045597127992407	0.0427014842344631	107.878033006073	0.10678113140528	0.915160941298522	0.179183962578265	0.124476260383427	33.147443960098	1.43950309903528	0.159385678242648	0.0263780441653404	0.0529312831780107	54.8389840197404	0.498345072735714	0.620233742863443	0.0484108607806466	0.154977896535336	35.1419363884405	0.312372679349204	0.75660340468668	-0.0696293224731069	0.0527811700736547	57.8096489591651	-1.31920763363035	0.192301177911763
cg00192946	X	32430274	-0.0233654286174255	0.135477819086494	58.0196731624558	-0.172466819845307	0.863670756491569	-0.170328431029513	0.0885554128358209	107.878033006073	-1.92341072753279	0.0570643198923595	0.192661136249792	0.149928212589381	33.147443960098	1.28502256461528	0.207691359184997	-0.297346846655437	0.124055652874457	54.8389840197404	-2.39688268745277	0.0199709032234504	-0.135843586226134	0.184266288926811	35.1419363884405	-0.737213448088106	0.46588649364688	0.0121122549538697	0.128931166181728	57.8096489591651	0.0939435771239167	0.925478825632624
cg00192980	X	77394971	-0.143418769137586	0.0486784608754371	58.0196731624558	-2.94624699627581	0.00462455583739532	-0.0818396213817874	0.0406503404490613	107.878033006073	-2.01325795744172	0.0465777427694746	-0.0950842496674503	0.0611531859667329	33.147443960098	-1.55485357245616	0.129478098574082	-0.0182401773264616	0.0539317166599726	54.8389840197404	-0.338208728668175	0.736497317143278	0.0482052300930275	0.076449751981772	35.1419363884405	0.630547893792006	0.532415585902324	0.00393567487456401	0.0551945183916005	57.8096489591651	0.0713055388334167	0.943400702062279
cg00194233	X	48963896	0.050555680189434	0.0383926009011949	58.0196731624558	1.31680790055202	0.193080698250544	0.0341976698533938	0.0380470300038555	107.878033006073	0.89882626449235	0.370747051724393	0.00737814451687945	0.0510502584833185	33.147443960098	0.144527074613939	0.885959456213294	-0.0197714859290899	0.0509840803959652	54.8389840197404	-0.387797245248628	0.699667300144909	-0.04012235855926	0.0617121068067155	35.1419363884405	-0.650153764559111	0.519820868721718	0.0611540030753528	0.0501259380292084	57.8096489591651	1.2200071555712	0.227415881469666
cg00194519	X	133679545	-0.0998077270645629	0.0888182338081225	58.0196731624558	-1.12373014847583	0.265755620502164	0.0238125827585332	0.0502404732067964	107.878033006073	0.473972103338229	0.636477691080184	-0.00223041035234788	0.0973154459818993	33.147443960098	-0.0229193868439213	0.981851994176253	-0.0883553237500413	0.0665835292147284	54.8389840197404	-1.32698468813661	0.190012620955722	0.0137702903409663	0.130627357563505	35.1419363884405	0.105416588054856	0.916644680989252	-0.127890798907069	0.0653937189576248	57.8096489591651	-1.95570462952171	0.0553387371758744
cg00194585	X	131154158	0.0819069185711312	0.0716978117147684	58.0196731624558	1.14239077333318	0.257984121322988	-0.000889244481316434	0.043045387276206	107.878033006073	-0.0206582990091479	0.983556395924771	0.0811571694631818	0.079882352483406	33.147443960098	1.01595868098703	0.317007671245889	0.102243552835412	0.0589904336174977	54.8389840197404	1.73322260179293	0.0886762330054712	-0.0155769747104756	0.09861587280725	35.1419363884405	-0.157956059882181	0.875395586820512	0.0671973082361658	0.0597744985810583	57.8096489591651	1.12418020780286	0.265583002246511
cg00195237	X	68722118	-0.0156053587774257	0.0569487669075653	58.0196731624558	-0.27402452458286	0.785039021658667	-0.00875230571473795	0.0893886492116594	107.878033006073	-0.097912942995858	0.922183114644662	-0.0372654005481656	0.0757725624106555	33.147443960098	-0.49180599629458	0.626097746448551	-0.0185524744203571	0.127115635274875	54.8389840197404	-0.14594958661253	0.884496358850689	-0.143872831677395	0.0927660551700535	35.1419363884405	-1.55092109299738	0.129880819058969	-0.15939869969244	0.124588924702669	57.8096489591651	-1.27939702564128	0.205868575766019
cg00199222	X	119037282	0.000327041347739841	0.0619736102826566	58.0196731624558	0.00527710659824774	0.99580760063524	-0.00910217159834601	0.0443579279970566	107.878033006073	-0.2051983040991	0.837803886131568	0.0564818290379701	0.0803926646002993	33.147443960098	0.702574411717656	0.487226003286408	-0.0823236628101927	0.0556976635415988	54.8389840197404	-1.47804517416979	0.145116575684046	0.0587435198019574	0.0987564252306169	35.1419363884405	0.594832383460408	0.55576650760336	-0.0369781319423116	0.0560331230177501	57.8096489591651	-0.659933445626397	0.51191735493862
cg00200463	X	67913573	-0.0468941804998939	0.190861026513064	58.0196731624558	-0.245698041955591	0.806783060760947	-0.0522507291548735	0.0393860074164845	107.878033006073	-1.32663178073248	0.187431988249422	-0.192461405803426	0.207114310085901	33.147443960098	-0.929252091386647	0.359476565921759	0.019488624359481	0.0530256450067464	54.8389840197404	0.367532056554926	0.714636854461577	0.139996676064819	0.252846220869266	35.1419363884405	0.553683086832467	0.583301806608944	-0.101840939599692	0.0524278586549623	57.8096489591651	-1.94249664610425	0.0569535384843808
cg00203568	X	135850876	-0.0569086546046809	0.0962246504683931	58.0196731624558	-0.591414511018397	0.556540047524717	0.00733238976830855	0.0585350495146578	107.878033006073	0.125264945175667	0.900546942967972	0.0141124416911473	0.128378734653347	33.147443960098	0.109928188101045	0.913129178845464	-0.0565179528933563	0.078765029416474	54.8389840197404	-0.717551346226443	0.476079556675484	0.275894924759096	0.152099066814981	35.1419363884405	1.8139159597521	0.0782369838970506	0.00503671578883191	0.0828527673059096	57.8096489591651	0.0607911594580216	0.951735211066347
cg00203620	X	7045475	-0.0972898113595618	0.103751728893424	58.0196731624558	-0.937717495382657	0.35227681866884	-0.0138451644484111	0.0542793693183724	107.878033006073	-0.255072316098647	0.799152895328291	0.162735553654613	0.114223429286412	33.147443960098	1.42471255390659	0.163588077816481	-0.116405439212798	0.0780782578065798	54.8389840197404	-1.49088161650795	0.141722627449144	0.186167194217464	0.141778932337959	35.1419363884405	1.31308080225697	0.197665703269478	-0.037316201234609	0.079888463852678	57.8096489591651	-0.467103752344314	0.642181473869726
cg00203804	X	40691438	-0.0459911803520468	0.0872681084810806	58.0196731624558	-0.527010166171042	0.600195857066272	-0.0700150698205124	0.0577902389775626	107.878033006073	-1.21153798737008	0.228336437335334	-0.00253236066043431	0.109100803763008	33.147443960098	-0.0232112007711251	0.981620972841658	-0.0346148813793019	0.0804510989209207	54.8389840197404	-0.430259895061553	0.66869280338362	-0.0116658144071232	0.133415290457336	35.1419363884405	-0.0874398606571543	0.930818251894752	-0.154474663409159	0.0791303546594557	57.8096489591651	-1.95215431643083	0.0557689025864085
cg00205905	X	37208111	-0.202058870507258	0.0871858570744987	58.0196731624558	-2.31756476666396	0.0240212651085633	0.0276610753118569	0.0779507906736507	107.878033006073	0.354853043475376	0.72339247224777	0.0850214733716526	0.110599887060199	33.147443960098	0.768730200649984	0.447496333346875	0.107023695285413	0.100738366358411	54.8389840197404	1.06239260327729	0.292713708031737	-0.0446232634384622	0.134604556039658	35.1419363884405	-0.331513767077208	0.742225409248095	0.0339139586724862	0.103400134218392	57.8096489591651	0.327987569153984	0.744106036955016
cg00206332	X	151140984	0.063322637092325	0.136940898476249	58.0196731624558	0.462408511970642	0.645517878914455	-0.0419074149483052	0.0537406569213103	107.878033006073	-0.779808386221777	0.43721119489745	0.18585246208268	0.120583543570744	33.147443960098	1.54127550558873	0.132743279225982	-0.0435749300594207	0.0663910188381071	54.8389840197404	-0.656337721909	0.514351569781867	0.17077699981347	0.148251618779219	35.1419363884405	1.15194020287762	0.257122380332782	-0.0377502901466235	0.0671813554742051	57.8096489591651	-0.561916172726198	0.576345387050902
cg00206414	X	39949510	0.0783226728613502	0.185587337746537	58.0196731624558	0.422025951836855	0.674565807406801	-0.149761396822427	0.119682939251911	107.878033006073	-1.25131783826938	0.213525294869156	-0.319229337158607	0.183336222558499	33.147443960098	-1.74122348930118	0.0909198688219284	0.0620972329339365	0.176481570134707	54.8389840197404	0.351862423291781	0.726289959246511	-0.255323296585438	0.255124690503471	35.1419363884405	-1.00077846672376	0.323775529622859	-0.07168711572924	0.176390947550316	57.8096489591651	-0.406410401014435	0.68594170666436
cg00207916	X	152666651	-0.0446025039413977	0.0394052336375237	58.0196731624558	-1.13189289401713	0.262335998609376	-0.0263521659625042	0.0362323410623451	107.878033006073	-0.727310606763166	0.468611181019702	0.0273527056531993	0.0550678580098868	33.147443960098	0.496709090233515	0.622672530093715	-0.00868687591062646	0.0511134175914989	54.8389840197404	-0.169952946211745	0.865672573879149	0.0656387893241934	0.0691210723988909	35.1419363884405	0.949620528822214	0.348790536423045	0.0300975527159632	0.0509600029771841	57.8096489591651	0.590611282527564	0.557082899303497
cg00209850	X	108976723	-0.025755459799028	0.0607170529500285	58.0196731624558	-0.424188239508682	0.672997253350194	-0.00485021261081971	0.0504325978369614	107.878033006073	-0.0961721747211889	0.923562262215387	0.131843181086514	0.0764265458863519	33.147443960098	1.72509668672673	0.0938238346287067	0.0600267830528069	0.0694266230991804	54.8389840197404	0.864607557925649	0.39102059518095	0.0703954237274284	0.0964730095200262	35.1419363884405	0.729690346322361	0.470415666075176	-0.0147886306254365	0.0702366591688328	57.8096489591651	-0.210554300281966	0.833975474793581
cg00211372	X	135956602	-0.00748815258116756	0.0767392271941233	58.0196731624558	-0.0975792023840058	0.922602755665349	-0.0321838193718885	0.0562015154310608	107.878033006073	-0.572650383624736	0.568073036519036	0.0838461652808131	0.0767208139673029	33.147443960098	1.09287377108052	0.282328493009754	-0.128751784873347	0.0686458745411265	54.8389840197404	-1.87559391928514	0.0660384946662553	0.0845411201297474	0.0944727214996332	35.1419363884405	0.89487334320178	0.376943340126367	-0.060836371200232	0.0700899174584335	57.8096489591651	-0.867976071398725	0.388996395419477
cg00213853	X	154034091	-0.0805393532068255	0.077403023562249	58.0196731624558	-1.04051947198231	0.302415295803111	0.00936174244677659	0.0516699722611906	107.878033006073	0.181183423119586	0.856563578218163	-0.113131199478268	0.0858290508188821	33.147443960098	-1.31809915639169	0.19650707689118	-0.0719009392149909	0.0843394335955719	54.8389840197404	-0.852518639854442	0.397634350075576	-0.0137720868564971	0.112482956399846	35.1419363884405	-0.12243709889293	0.903250378887755	-0.128313069531658	0.0837639979560495	57.8096489591651	-1.53184032117215	0.131016374469106
cg00216997	X	48980153	-0.135297643229385	0.0481204636003341	58.0196731624558	-2.81164463320852	0.00671268482811516	0.0441989534759752	0.034726971909467	107.878033006073	1.27275575858447	0.205840917772146	0.0979230137511774	0.058030151503198	33.147443960098	1.6874505961919	0.100906431955867	-0.0284842255232613	0.0459240115294293	54.8389840197404	-0.620246894263752	0.537664331042474	0.0769022098907781	0.07490399628089	35.1419363884405	1.0266769960096	0.31158791828193	-0.0625153663570181	0.045722448541478	57.8096489591651	-1.36727949511072	0.176830679676038
cg00223677	X	69675883	0.0425561365301313	0.0961676792618756	58.0196731624558	0.442520157050333	0.659758211490964	-0.0293877683902513	0.0618622821005622	107.878033006073	-0.475051475509409	0.635710665508965	0.109133008181421	0.116249362381548	33.147443960098	0.938783714126793	0.354632570447428	0.0384312191630922	0.088189192936896	54.8389840197404	0.435781504323231	0.664705886696096	0.345927159042047	0.134684979711602	35.1419363884405	2.56841675874157	0.0146221822176816	-0.130618038356139	0.0865019722476846	57.8096489591651	-1.5100006966562	0.136490105090071
cg00224026	X	134305728	0.0570253267418825	0.064130154137187	58.0196731624558	0.889212376129553	0.377561000537994	0.00327488938816682	0.0624525751849899	107.878033006073	0.052438020025056	0.958276659363963	0.10088315848467	0.0771648091459483	33.147443960098	1.30737261714548	0.200082430142221	-0.131911328258489	0.0856742047950132	54.8389840197404	-1.5396854697876	0.129387872980686	0.0778055051460944	0.096042890208735	35.1419363884405	0.810112075729871	0.42332784481216	-0.0960259113247561	0.0864604968318884	57.8096489591651	-1.1106333509911	0.271324408992363
cg00224761	X	39187826	-0.0305019343756501	0.0567922616053036	58.0196731624558	-0.537079058193408	0.593266808278398	-0.00122539164940902	0.0947969228155435	107.878033006073	-0.0129264918418649	0.989710314574955	0.0718357280922988	0.056533199070638	33.147443960098	1.27068217035693	0.212687821687106	0.103478073330822	0.0880431286968664	54.8389840197404	1.1753111783101	0.244948018664044	0.0235910153497942	0.0699385261956038	35.1419363884405	0.337310730337881	0.73788914618083	0.0645926008614725	0.0928863341849528	57.8096489591651	0.695394014935043	0.489594409906708
cg00224900	X	13040169	0.0145897790990089	0.09876645940274	58.0196731624558	0.147719976875107	0.883075930138553	-0.0709233787611048	0.0542865655966293	107.878033006073	-1.30646280496161	0.19417374130611	0.0474248432729497	0.101779892191298	33.147443960098	0.46595493718753	0.644295209350538	-0.148260043831872	0.0724254984612706	54.8389840197404	-2.04706970585993	0.0454549283024439	0.0576737543170851	0.128953675695246	35.1419363884405	0.447243973513283	0.657443508437258	-0.0990025037654462	0.0748641894004568	57.8096489591651	-1.32242804681783	0.191233857145283
cg00227584	X	53123426	-0.108120905010994	0.0623718990339245	58.0196731624558	-1.7334874628747	0.0883208106617111	0.00652945500923368	0.0340532064559043	107.878033006073	0.191742736992732	0.84830417388559	-0.0199691241409184	0.0712165891341157	33.147443960098	-0.28039989535742	0.780913347923183	-0.0616219940542746	0.0433808846192036	54.8389840197404	-1.42048726288528	0.161126812609067	-0.0651443723096648	0.0855933049446538	35.1419363884405	-0.761091914277505	0.451679373622686	-0.0825816870878409	0.044988031083534	57.8096489591651	-1.83563683715126	0.0715565255819134
cg00228113	X	150124827	0.00882099270539137	0.0722940202186307	58.0196731624558	0.122015523257871	0.903308361509972	-0.00145094632501566	0.0259630598089104	107.878033006073	-0.0558850280242277	0.955536771354394	0.0347417322690789	0.102037445441962	33.147443960098	0.340480223888392	0.735643386091586	-0.0542646638968692	0.0362405280032201	54.8389840197404	-1.49734749703557	0.140036942041575	0.10653063200248	0.124228580993187	35.1419363884405	0.857537220104947	0.396958811832841	-0.0378628610703691	0.0363168292995904	57.8096489591651	-1.04257067041908	0.301487606205682
cg00228620	X	152782399	0.234041713928169	0.248396296917532	58.0196731624558	0.942210962210403	0.349991441095608	0.0895734093437427	0.106165222875089	107.878033006073	0.843717056470857	0.400694540417593	0.0677302299973353	0.288516016807328	33.147443960098	0.234753795462821	0.815843959291742	0.16317042456841	0.161149618228961	54.8389840197404	1.01253993873307	0.315726732889133	-0.142937855857892	0.369077551392299	35.1419363884405	-0.387284068940733	0.700881585639641	-0.119056986850946	0.162776799059695	57.8096489591651	-0.731412508039825	0.467481753448203
cg00230370	X	70474480	0.0351425856365872	0.0652942251879233	58.0196731624558	0.538218893561311	0.592484788697535	0.0960976868615531	0.0459033740052527	107.878033006073	2.09347763522909	0.0386504564860565	-0.0433215535203395	0.0940127157142371	33.147443960098	-0.460805255876455	0.647947516037053	-0.147224576690048	0.058119493033513	54.8389840197404	-2.53313594124358	0.0141949829749732	0.102640141714802	0.113409853023832	35.1419363884405	0.905037251862345	0.371608912307697	-0.0727826507466101	0.0613962345066316	57.8096489591651	-1.1854578921896	0.24068653850647
cg00230685	X	17755839	-0.172845403112558	0.102121681398548	58.0196731624558	-1.69254364739647	0.0959063889199376	-0.0596897373805793	0.0408827642018477	107.878033006073	-1.4600220544256	0.147190121116687	-0.0413615462223439	0.109590905675567	33.147443960098	-0.377417687785068	0.708269025086349	0.0404610813035144	0.0581098670682123	54.8389840197404	0.696285903666224	0.489190578857538	-0.0147694013565861	0.134952786798355	35.1419363884405	-0.109441247616875	0.913475093267549	0.0443682400961771	0.0580081626785156	57.8096489591651	0.764862013335405	0.44746488255901
cg00230752	X	44732769	0.0221088641432889	0.048867504476312	58.0196731624558	0.452424660932009	0.652650215855793	-0.00734561491509699	0.0271863271366966	107.878033006073	-0.270195193273524	0.787526312003047	0.0131373460219945	0.0673910560639596	33.147443960098	0.194941981759807	0.846628337442784	-0.00878213680426623	0.0382682790454813	54.8389840197404	-0.229488678961204	0.819342915267264	-0.0132147321664267	0.0823123941565773	35.1419363884405	-0.160543649614774	0.87337217365209	-0.0708336666792299	0.0368582126480616	57.8096489591651	-1.92178788905422	0.0595662938874294
cg00231630	X	139798147	-0.165045418487026	0.223071633785941	58.0196731624558	-0.739876315450322	0.462358416455559	0.0634460158944111	0.0756478420210539	107.878033006073	0.83870225771613	0.403490998716959	0.348786707571278	0.338886329299139	33.147443960098	1.02921445162044	0.310830825393058	0.123368694032055	0.115610210651456	54.8389840197404	1.06710898057257	0.290597993334987	0.222297632334049	0.415667803592162	35.1419363884405	0.534796369632129	0.59615856639616	0.19349664089019	0.115471391306294	57.8096489591651	1.67571065613066	0.0991960410708659
cg00232029	X	17758587	-0.0273956885174999	0.0843470143361225	58.0196731624558	-0.324797371111776	0.746502668777916	0.0552374265356551	0.0543193765375567	107.878033006073	1.01690096714316	0.311475776637976	0.0763891039755112	0.0948414808797335	33.147443960098	0.805439806158011	0.426306188609561	0.0503523938928093	0.0678092696748037	54.8389840197404	0.742559153553589	0.460917639654552	0.0961357974776288	0.118590221084271	35.1419363884405	0.810655352512698	0.423019836590248	-0.0548697659251962	0.071071839956084	57.8096489591651	-0.772032438714134	0.443239924943048
cg00233877	X	128782840	0.107274147737492	0.0663542016133761	58.0196731624558	1.6166896010978	0.111370187064578	0.0310693744444164	0.0598794863456791	107.878033006073	0.518865079520816	0.604917601102564	0.0515920907654145	0.0678779395823173	33.147443960098	0.760071550239787	0.452584304651183	0.046817115050209	0.0822268877272968	54.8389840197404	0.569365037935969	0.571433342180215	0.0376545401859271	0.0869612059341227	35.1419363884405	0.433003886979813	0.66765805303827	0.0104522672265551	0.0814351433923232	57.8096489591651	0.128350817486746	0.898316829382274
cg00235887	X	9430465	-0.0830636715466367	0.0739949482551467	58.0196731624558	-1.1225586814416	0.266248956158879	-0.00831254323010938	0.0909082705676926	107.878033006073	-0.0914388006525726	0.927313508993698	0.115759602057174	0.0922256225375933	33.147443960098	1.2551783210787	0.218191193254861	0.142334119574139	0.122870965227884	54.8389840197404	1.15840320217358	0.251719459418651	0.0848858740200319	0.113906627743557	35.1419363884405	0.745223308788836	0.461092162274714	0.0496701719274671	0.125496878339006	57.8096489591651	0.395788107121619	0.693718291167812
cg00236584	X	44085171	0.0340406957186744	0.126719590471268	58.0196731624558	0.268630095726143	0.789167238771778	-0.0145527741930118	0.0532679748566501	107.878033006073	-0.273199314075201	0.785222335043135	0.166728022689848	0.14677849767095	33.147443960098	1.13591585508404	0.264138155774642	-0.0937197017313553	0.0723087784000807	54.8389840197404	-1.29610406654651	0.200367990745449	0.031663970882648	0.181312551060296	35.1419363884405	0.174637501361492	0.862366742849687	-0.132044134412059	0.0729274811321968	57.8096489591651	-1.81062244797268	0.0753968660851589
cg00237164	X	114684782	-0.16467008962641	0.10692263873616	58.0196731624558	-1.54008628642945	0.128975963521621	0.0698220147463257	0.0689930259093994	107.878033006073	1.0120155454265	0.313795100659136	-0.0867055459703969	0.137971749947537	33.147443960098	-0.628429703931175	0.534029035751824	0.125239577891081	0.0721499100896348	54.8389840197404	1.73582444850577	0.0882110407336351	0.0184357205181941	0.173014136450708	35.1419363884405	0.106556151401227	0.915747084588044	0.0226138052900441	0.0755562506478461	57.8096489591651	0.299297610669472	0.76578638303137
cg00238052	X	101380291	-0.0133182563935226	0.0814044369889367	58.0196731624558	-0.163606025496284	0.870609878166001	-0.0241165346075411	0.047916700993216	107.878033006073	-0.503301231254535	0.615778621700532	0.0355064576619654	0.0878009112311418	33.147443960098	0.404397370871155	0.688518157310018	-0.0372791401148379	0.066430645182152	54.8389840197404	-0.56117383795715	0.57696508329216	-0.0327218389412034	0.115677685352139	35.1419363884405	-0.282870796053652	0.778935473912298	-0.0276040354126004	0.0673219757331307	57.8096489591651	-0.410030084708518	0.683299460827197
cg00238131	X	71527298	-0.0544298094946803	0.0811424498122229	58.0196731624558	-0.670793273072725	0.505013887115893	0.00920577597994573	0.0789146523033963	107.878033006073	0.116654837995777	0.907350475613064	-0.0849960902947133	0.09873671019149	33.147443960098	-0.860835753286411	0.395512699008857	0.0212980194933529	0.110445032073634	54.8389840197404	0.192838184692215	0.847798101032474	0.034225082239222	0.125455868453021	35.1419363884405	0.272805749633291	0.786599277889234	-0.172387218121204	0.10732167604692	57.8096489591651	-1.60626654810942	0.113664506227802
cg00238155	X	50440790	-0.0502582398356721	0.0684807694711571	58.0196731624558	-0.733902966099702	0.465963369853756	0.0672028709983658	0.04272333899258	107.878033006073	1.57297796902151	0.118652285888049	0.0504109547494987	0.074288407042154	33.147443960098	0.678584408478346	0.502111685057212	-0.0494441311059524	0.0621336728645199	54.8389840197404	-0.795770293730478	0.429596783001132	0.0988214020129668	0.0940253449785022	35.1419363884405	1.05100813015428	0.300428825766623	-0.0730643245634001	0.0619920479595542	57.8096489591651	-1.17860801454841	0.243382844986289
cg00240113	X	136648241	-0.332486258580928	0.139323242425753	58.0196731624558	-2.38643784620583	0.0202946418616378	0.0125084752470303	0.0309399120555264	107.878033006073	0.404282831333907	0.686805146387833	-0.229573228487969	0.152362228685665	33.147443960098	-1.50675945389061	0.141344133030582	-0.0253937504088693	0.0385046878200143	54.8389840197404	-0.659497631238291	0.512336439308448	0.0829881016028523	0.196485648321811	35.1419363884405	0.42236215373314	0.675333758197692	-0.00941974112296999	0.0390619700860534	57.8096489591651	-0.241148644121593	0.810293178496731
cg00240631	X	19766003	-0.0442641579506793	0.0550097052676886	58.0196731624558	-0.804660881844045	0.424300464865829	0.0457046174286623	0.0622571865107575	107.878033006073	0.734125969871204	0.464464596630257	-0.0245673164086728	0.0732754341314637	33.147443960098	-0.335273570192658	0.739531416439584	-0.118008328507918	0.0796060897437698	54.8389840197404	-1.482403279545	0.14395719289248	-0.0248051149269935	0.090187830937186	35.1419363884405	-0.275038380114383	0.784897399134451	0.109720819117245	0.0819777698265794	57.8096489591651	1.33842161538859	0.185999398724971
cg00241051	X	131262001	0.155252000222877	0.0882926382689886	58.0196731624558	1.75837989742579	0.083956504919296	0.121793538756948	0.0948301649213075	107.878033006073	1.28433330109692	0.201776643905359	0.126802180053607	0.108043980023195	33.147443960098	1.17361633685083	0.248912784905215	0.113766363125257	0.139150194478868	54.8389840197404	0.817579620002143	0.417135378094058	0.115537052947316	0.135939134112166	35.1419363884405	0.849917528913963	0.401124449347181	-0.0107769765272891	0.13867655472896	57.8096489591651	-0.0777130391532469	0.938324678830634
cg00241296	X	103811315	0.054406723514214	0.107895171615755	58.0196731624558	0.504255405496474	0.615991555443299	-0.0128590058269479	0.070242291949154	107.878033006073	-0.183066432915601	0.855089509152481	0.0566685265391491	0.12853840054326	33.147443960098	0.440868458761297	0.662170346679096	-0.0867736246973538	0.0938195061729427	54.8389840197404	-0.924899610294251	0.359070344755682	-0.117080993075091	0.1731123345603	35.1419363884405	-0.676329583171949	0.50325877059573	-0.0050646506485833	0.0946536365496118	57.8096489591651	-0.0535071956366802	0.957512277773972
cg00241907	X	12993156	0.0169388717059759	0.0582732933492146	58.0196731624558	0.290679842041298	0.772332718600275	-0.0924431799924947	0.106610463657668	107.878033006073	-0.867111696365332	0.387805456656695	0.144745465727795	0.0804449511024734	33.147443960098	1.79931075529419	0.081079299341323	0.0082060923917163	0.166134820073314	54.8389840197404	0.0493941750928252	0.960784635102715	0.0321019374183585	0.102207323887458	35.1419363884405	0.314086468536308	0.755312400609603	-0.0497412112927948	0.168122180902115	57.8096489591651	-0.295863466830444	0.768394537795811
cg00242233	X	62954565	0.0178801997936313	0.0923390463314899	58.0196731624558	0.193636392230463	0.84713692361186	-0.0344599082519618	0.0451497984479608	107.878033006073	-0.76323504060998	0.446989111073738	0.00754979416559915	0.102753260120112	33.147443960098	0.0734749842172789	0.941869748375186	-0.076073339999862	0.062085482948751	54.8389840197404	-1.22529996364299	0.225698896182416	0.058603771102957	0.132824902559136	35.1419363884405	0.441210721587885	0.661763215956769	-0.0301314825892409	0.0626950665456775	57.8096489591651	-0.480603726088848	0.632612014737933
cg00243584	X	119022103	0.168405884471482	0.35285397665561	58.0196731624558	0.477267922747115	0.634964322364165	0.00172829218417867	0.0443424128431223	107.878033006073	0.0389760518962544	0.968981520381332	0.242721329030129	0.368270850432342	33.147443960098	0.659083738898094	0.514394877953284	0.08790313377548	0.0568428228557929	54.8389840197404	1.5464244975744	0.127754040698234	0.12035540294375	0.468411714147586	35.1419363884405	0.25694362311748	0.798720749483987	0.107292926489003	0.0574078518926993	57.8096489591651	1.86895908750503	0.0666973735613903
cg00245012	X	57148068	0.0333363809099555	0.0793661744220272	58.0196731624558	0.420032603974211	0.67601309676779	0.205319629003112	0.086861705128267	107.878033006073	2.36375314875434	0.0198804346874691	0.011009010785393	0.105917299274022	33.147443960098	0.10393968559292	0.917843564871593	0.175355972647318	0.117019916618061	54.8389840197404	1.49851390870205	0.139734547338419	0.0137683231660343	0.132058287583693	35.1419363884405	0.104259440417994	0.917556241395637	0.174478241561471	0.115935773700018	57.8096489591651	1.50495602861055	0.137779867293366
cg00245720	X	153205905	-0.0767451574667352	0.065034922771821	58.0196731624558	-1.18006071501	0.242791794911749	0.0889656606822903	0.104274720883136	107.878033006073	0.85318531595013	0.395446940377401	0.107751623535995	0.081447080484805	33.147443960098	1.32296483673344	0.194901476301661	-0.133660495482529	0.143519143124366	54.8389840197404	-0.931307786353669	0.355776382403394	-0.182030310011744	0.0969894248810987	35.1419363884405	-1.8768057469657	0.0688675840706044	-0.134243075643895	0.143782715081425	57.8096489591651	-0.933652390468992	0.354366661652632
cg00250637	X	9867739	0.103334748498734	0.133770290820152	58.0196731624558	0.772479059925662	0.442966192754284	0.040503884894564	0.0425608598739182	107.878033006073	0.951669797427783	0.343391838675751	-0.0295851743388065	0.0713412037805734	33.147443960098	-0.414699679441948	0.681033503098372	-0.00378793158037703	0.0563034118194625	54.8389840197404	-0.0672771233211065	0.946605780690865	0.0418455339835159	0.0880617361068463	35.1419363884405	0.475184067831053	0.637596035438279	-0.114303239539151	0.0565377219720709	57.8096489591651	-2.0217163966319	0.0478428564389336
cg00250879	X	135847852	-0.134239860275237	0.0593198005917764	58.0196731624558	-2.26298569678346	0.0273946782858948	-0.0511229805832641	0.0927929510964947	107.878033006073	-0.55093603532559	0.582816724122325	-0.113757924611395	0.0725105418499115	33.147443960098	-1.5688467043435	0.126181650576999	0.02594746860601	0.133362014668763	54.8389840197404	0.194564161845161	0.846453163323139	0.0434406234967461	0.0975769222800545	35.1419363884405	0.445193622443508	0.658910196582461	0.0488758161222345	0.133440655313943	57.8096489591651	0.366273801692934	0.71549786937919
cg00251116	X	152128243	-0.00537957003050945	0.0645048226627399	58.0196731624558	-0.083397950857663	0.933822195171439	0.056827270590223	0.0553207102754721	107.878033006073	1.02723320628475	0.306608452867009	0.0198526299309487	0.0753305018903973	33.147443960098	0.263540391113196	0.793765533912431	0.00300538643120586	0.0825646673896529	54.8389840197404	0.0364003940937876	0.971095281143614	-0.142475474649386	0.0965278396455208	35.1419363884405	-1.47600397121285	0.148847828751438	0.0817059251277103	0.0809197090529061	57.8096489591651	1.00971600224477	0.316839044066101
cg00252074	X	17546008	0.0990074406064205	0.0811647100167047	58.0196731624558	1.21983360238758	0.227463333969786	0.120673997907428	0.0720105977148497	107.878033006073	1.67578108968457	0.0966771785657072	-0.0435705820961874	0.0909775468584998	33.147443960098	-0.478915772085547	0.635142815692707	0.0154242165715971	0.0949122404874604	54.8389840197404	0.162510298907494	0.871501364543118	-0.00545224253809537	0.115538814997849	35.1419363884405	-0.0471897045005774	0.962629198075215	-0.00125660010417247	0.0959630027851128	57.8096489591651	-0.0130946309275705	0.989597381570962
cg00253811	X	15353923	-0.0594135431566066	0.0586437034691544	58.0196731624558	-1.01312740570447	0.315205776066724	0.0279304303878718	0.0427061387957436	107.878033006073	0.654014415151379	0.514494294511012	-0.10898068965704	0.0727829913436396	33.147443960098	-1.49733732627855	0.143768251064162	0.0238887960626078	0.0610420310729926	54.8389840197404	0.391349954165879	0.697055083344639	0.038619674637617	0.0938254321812362	35.1419363884405	0.411612009023502	0.683123581937052	0.0147376335794973	0.0624043001195962	57.8096489591651	0.236163750755204	0.8141403515128
cg00253867	X	79978114	0.0172919576368973	0.110405883975947	58.0196731624558	0.15662170361015	0.876086725322908	-0.124875809568867	0.0679503788337061	107.878033006073	-1.83775001276259	0.0688511735515052	0.156797108254501	0.121602413065386	33.147443960098	1.28942431570162	0.206175699158987	0.00463174031146969	0.0896438619144444	54.8389840197404	0.0516682370945843	0.958980795350035	-0.00400905887352608	0.155098393402002	35.1419363884405	-0.0258484874381318	0.979524415733753	-0.0283666041040881	0.0952269218278377	57.8096489591651	-0.297884291118561	0.766859439417031
cg00255219	X	135991858	-0.0566677282153341	0.0629789154637454	58.0196731624558	-0.899788886456065	0.371952102430872	0.0470074655467192	0.0640335391419651	107.878033006073	0.734106941090694	0.464476145176614	-0.0306397248443937	0.0853449417969235	33.147443960098	-0.359010436931345	0.721864085779411	0.132838657755678	0.0857484832231003	54.8389840197404	1.54916626816661	0.127094052796372	0.00437459140682326	0.107035522263037	35.1419363884405	0.0408704635090471	0.967630489261578	0.0788870138075966	0.0872834771515537	57.8096489591651	0.903802373393329	0.369851150848985
cg00256358	X	129519536	0.0244738210488812	0.0462569565845596	58.0196731624558	0.529084117415768	0.598765569772997	-0.0423642933064024	0.0539789757597901	107.878033006073	-0.784829513900489	0.434273661998823	0.0180914442596321	0.0622963506044092	33.147443960098	0.290409375254024	0.773312260420334	0.0674899682694486	0.0591406277754678	54.8389840197404	1.14117774545241	0.25875493261875	-0.0249141031177201	0.0758631077996669	35.1419363884405	-0.328408680323395	0.744551611881781	0.0201235408692004	0.0599638616903115	57.8096489591651	0.335594478106333	0.738391589914756
cg00257697	X	151126108	0.0160420402286853	0.0634827759353372	58.0196731624558	0.252699098177836	0.801393893753986	-0.0522838514157991	0.0314008815312553	107.878033006073	-1.66504406456735	0.0988057010753501	0.113179616507173	0.070258216087956	33.147443960098	1.6109093399907	0.116682445243616	-0.0520577019352643	0.0432437340320517	54.8389840197404	-1.20382069450062	0.233829567980651	-0.0282437707813746	0.0899059360830382	35.1419363884405	-0.314148008595209	0.755266055474309	-0.059677066305043	0.0429524829759234	57.8096489591651	-1.38937407503297	0.170047471597708
cg00257859	X	9815644	0.413663703150297	0.283822192913353	58.0196731624558	1.45747483276117	0.150376923908254	-0.0339377281687504	0.105768755010572	107.878033006073	-0.320867236882558	0.748931762216141	-0.266367391491792	0.276712845878677	33.147443960098	-0.962613031736803	0.342711943843356	-0.0523299114838579	0.153868605292676	54.8389840197404	-0.340094793114686	0.735084419092658	-0.348458347715669	0.350063667834234	35.1419363884405	-0.995414205283008	0.326339889390396	0.0775375236817248	0.153091926219252	57.8096489591651	0.506476896571793	0.614448183264039
cg00258480	X	48776587	-0.0943336647638574	0.0765603040905321	58.0196731624558	-1.23214851200576	0.222863737499561	0.0399849619276825	0.0644941105920346	107.878033006073	0.619978499751897	0.536579333338529	0.0100806411094051	0.0989299801990069	33.147443960098	0.101896726241397	0.919452563462457	-0.157787571979357	0.0836032820582347	54.8389840197404	-1.88733705298135	0.0644119126674793	0.0933218333659294	0.121398169918416	35.1419363884405	0.76872520754345	0.447192195433813	-0.107421596119029	0.0848116212968959	57.8096489591651	-1.26659052705741	0.210381342786431
cg00259021	X	151346124	-0.0126565873329822	0.0557827774532038	58.0196731624558	-0.226890590802865	0.821306356868469	0.0737665152051052	0.10308102344749	107.878033006073	0.7156168297328	0.475774042910744	0.13997312281625	0.0723003095231044	33.147443960098	1.93599617677321	0.061434296871932	0.124430767868891	0.146094615274493	54.8389840197404	0.851713580511512	0.398077239791963	-0.0310582607269082	0.0933518595350005	35.1419363884405	-0.332701039718052	0.741336601038414	0.0212412532026489	0.146243009365516	57.8096489591651	0.14524628079527	0.885021665229262
cg00260448	X	30907780	0.017397940504198	0.0660515362728793	58.0196731624558	0.263399482978287	0.793175900720266	-0.150729232710281	0.0847417569607609	107.878033006073	-1.77868902081031	0.078107534888268	0.109566210299724	0.082738929811618	33.147443960098	1.32424011948411	0.19448232103109	0.0681369601970229	0.107022847058771	54.8389840197404	0.636658078808218	0.526996317510109	-0.0759685924187255	0.101939813236179	35.1419363884405	-0.745229856785374	0.461088254747339	0.0994243476715175	0.107793769027209	57.8096489591651	0.922357095115781	0.360175937184422
cg00261039	X	40006123	0.069286926203313	0.095174186446301	58.0196731624558	0.728001244774558	0.469540772849723	-0.0399104699346328	0.0720021069230915	107.878033006073	-0.554295862165017	0.580523656562099	-0.158108387857082	0.0907987972226752	33.147443960098	-1.74130487069489	0.0909054082198485	-0.0268147552648773	0.09258814264473	54.8389840197404	-0.289613275511619	0.7732042979196	0.0147777889813324	0.129651913679111	35.1419363884405	0.113980492551059	0.909901972650396	-0.0495786826051362	0.0920489983870428	57.8096489591651	-0.538611864049518	0.592222756362976
cg00263759	X	153245522	0.0142644281758892	0.0466142373960567	58.0196731624558	0.306010115636814	0.760692301632087	0.0144128516194188	0.0322278265042911	107.878033006073	0.4472176123171	0.655614585826628	0.0165187085973858	0.0572876891097539	33.147443960098	0.288346568941517	0.77487690134394	0.0535202428918374	0.0345927553537962	54.8389840197404	1.54715177627399	0.127578706788993	-0.00164044003615502	0.0701247097675397	35.1419363884405	-0.0233931811139469	0.981468974614962	0.0335521046319936	0.0350082646816091	57.8096489591651	0.958405249078784	0.341849691805334
cg00263806	X	135103217	0.1173482901532	0.100778098212314	58.0196731624558	1.16442255048291	0.249018513204098	-0.0151366343571873	0.0591635293725328	107.878033006073	-0.25584400588878	0.798558495667321	0.180924187063625	0.108430431891685	33.147443960098	1.66857388564455	0.104622278792656	-0.153988142371443	0.0714701216912803	54.8389840197404	-2.15458066570257	0.0356035423217296	0.176329920480377	0.133394912480253	35.1419363884405	1.32186390921377	0.194754086902964	-0.178787909649727	0.0749107028354936	57.8096489591651	-2.38668044594844	0.0202947445972313
cg00264378	X	49687306	0.0726952149725705	0.0798482155131687	58.0196731624558	0.910417527873011	0.366369248358551	0.102638354943393	0.0675723983411277	107.878033006073	1.51893905593289	0.131703209889577	0.194513266133944	0.0944800972674935	33.147443960098	2.05877504108865	0.0474445890882445	-0.0572749081190971	0.0936220331938126	54.8389840197404	-0.611767403091202	0.543219738925536	-0.035814065796299	0.126755108935903	35.1419363884405	-0.282545343512815	0.779182936602317	0.0339949448966611	0.0970979432294751	57.8096489591651	0.350109835141612	0.727528683177991
cg00265812	X	47518579	-0.058527089877911	0.0631826378465703	58.0196731624558	-0.926316024032351	0.358118993161174	0.015341195459575	0.0268554413728661	107.878033006073	0.571250915096679	0.569017775650893	-0.0180404033416727	0.0683811976350725	33.147443960098	-0.263821108222589	0.793551048841343	-0.0589295790444956	0.0343302874434984	54.8389840197404	-1.71654779009594	0.0917060195403233	0.0921266569055161	0.0819694437194943	35.1419363884405	1.12391462873386	0.268668344334159	-0.0492771523745738	0.0345136230073615	57.8096489591651	-1.427759478165	0.158741124612924
cg00266323	X	153073921	-0.0420996851863038	0.0826978159841656	58.0196731624558	-0.509078561329415	0.612627834721815	0.0614340385658629	0.0471669155554673	107.878033006073	1.3024815772322	0.195525590458415	0.036987835163131	0.0964551340283999	33.147443960098	0.383471917132378	0.703818449536174	0.00997385967347978	0.0575659352558705	54.8389840197404	0.173259752128541	0.863085199660294	-0.0738973733369271	0.125318279232202	35.1419363884405	-0.589677529803955	0.559179379723997	-0.0386782254005214	0.0596611319988354	57.8096489591651	-0.648298550575212	0.519358738994088
cg00266637	X	130197984	-0.0556708372318865	0.115017057630832	58.0196731624558	-0.484022443093372	0.630191952451014	0.0125011020883721	0.0642736326895477	107.878033006073	0.194498141232416	0.846151657124794	0.131263256519343	0.134671744613732	33.147443960098	0.97469039920612	0.336773670259804	0.0433504728243947	0.0920896112310168	54.8389840197404	0.470742272064168	0.639691898574187	0.0724887434871522	0.172791660997413	35.1419363884405	0.419515288346221	0.677393183626377	-0.160366575191536	0.0899278856001494	57.8096489591651	-1.78327972598601	0.0797906347909021
cg00267352	X	149613734	0.100507072023668	0.0972368820785229	58.0196731624558	1.03363116828967	0.305597907805368	0.0299909963833661	0.0834877959832899	107.878033006073	0.359226112393347	0.720128111052544	0.156513268714915	0.121198075035298	33.147443960098	1.29138411372731	0.205503588339698	-0.0421288200817228	0.117214195650265	54.8389840197404	-0.359417388380361	0.720663197717158	-0.170095187633492	0.149510647202956	35.1419363884405	-1.13767942829244	0.262951888845886	-0.114915191974232	0.117649371959437	57.8096489591651	-0.976759927064055	0.332757847117766
cg00267883	X	129111502	0.00986982282329899	0.0603728545196537	58.0196731624558	0.163481135716152	0.870707757061494	0.0871477425111556	0.0818578653389466	107.878033006073	1.06462271096742	0.289423826292148	0.021369446965285	0.0767744833504298	33.147443960098	0.278340485441579	0.782479987892094	0.00126092632477975	0.108970089318757	54.8389840197404	0.0115713067013399	0.99080963318462	-0.034672489553129	0.0928054828101838	35.1419363884405	-0.373603891744683	0.710943540230165	-0.0601165636195692	0.108219876214317	57.8096489591651	-0.555503903003134	0.580693514492037
cg00271516	X	48658022	0.0429514233032819	0.0504649088788178	58.0196731624558	0.851114650903698	0.398204807768281	0.0481140227155687	0.0598527802798087	107.878033006073	0.80387281076398	0.423238273917853	0.0562787790369956	0.0670512909444471	33.147443960098	0.839339231866891	0.407291824589984	0.0462988400678833	0.0757867090930523	54.8389840197404	0.610909757422462	0.543783263852977	0.00546939469379145	0.0820840955183009	35.1419363884405	0.0666316009119212	0.947252636264486	0.0213011131270169	0.0798395039728763	57.8096489591651	0.266799166666335	0.790573218345574
cg00272286	X	100224722	0.0495405263799869	0.0727332319437903	58.0196731624558	0.681126426751844	0.498501103339826	0.0118871927154407	0.0590405227326032	107.878033006073	0.201339557396506	0.840812220169936	-0.000245334948832796	0.0771697642320193	33.147443960098	-0.00317915897857573	0.997482458865701	-0.0310690572730985	0.0572735515308916	54.8389840197404	-0.542467796088057	0.589694123016997	0.019506995963327	0.0990837986033803	35.1419363884405	0.19687371939999	0.845060577468004	-0.0624696120199453	0.0587922611424552	57.8096489591651	-1.06254821308165	0.292405515755902
cg00276099	X	152599188	-0.136185630008188	0.0969883746475553	58.0196731624558	-1.40414385232324	0.165606542729591	-0.111682997537188	0.0747200053596463	107.878033006073	-1.49468669066109	0.137915697638817	0.111108840795221	0.0962493681746066	33.147443960098	1.15438514457214	0.256597299918263	-0.0564824129819019	0.107802092177839	54.8389840197404	-0.5239454248135	0.602427749619235	0.00720416124852407	0.127075978609658	35.1419363884405	0.0566917628913426	0.955111853671411	-0.147452828957786	0.106079611616571	57.8096489591651	-1.39002044512343	0.16985208586688
cg00276426	X	106243545	-0.158193029002535	0.0985178472991396	58.0196731624558	-1.6057296554826	0.113763004647238	0.0522698119127664	0.0909268899338706	107.878033006073	0.574855380523641	0.56658605503216	-0.0310724409403404	0.117532444170496	33.147443960098	-0.264373306959104	0.793129182841002	0.233075503809999	0.110336252852983	54.8389840197404	2.11241090560289	0.0392194884171101	0.185290138329011	0.139251519854145	35.1419363884405	1.33061483654245	0.191885888981154	0.0303934102884498	0.115585882370025	57.8096489591651	0.262950886953057	0.793523337037339
cg00277291	X	154277397	-0.000281465609278031	0.0950386007956385	58.0196731624558	-0.00296159252053033	0.997647154074335	-0.0467183243206598	0.0832839317567748	107.878033006073	-0.560952435063916	0.575993271533344	-0.0323532674494752	0.120843739879398	33.147443960098	-0.267728121305777	0.790567553800552	0.0256885769277134	0.113131199871026	54.8389840197404	0.227068898385233	0.821214543182857	-0.0528077558248076	0.147485116155679	35.1419363884405	-0.358054813945197	0.722444139048856	-0.00949950559910688	0.114516391900268	57.8096489591651	-0.0829532387588666	0.934175292628247
cg00278256	X	67792068	-0.0471160034781859	0.0818637090646733	58.0196731624558	-0.575542007765171	0.567150399353409	0.0186890990022249	0.0785636834513006	107.878033006073	0.237884709336595	0.812421748465032	-0.154500263667507	0.0977482299738048	33.147443960098	-1.58059397811	0.123467334307584	-0.123155155153558	0.117709683532316	54.8389840197404	-1.04626188311642	0.300029963401163	-0.0662126027932254	0.127073133535837	35.1419363884405	-0.521059022870102	0.605593830826896	-0.0445058796406313	0.11716289309702	57.8096489591651	-0.37986326954027	0.705438907517685
cg00279529	X	153523467	0.201862356220079	0.0958764795155651	58.0196731624558	2.10544188981519	0.0395922020245841	0.0442247076325722	0.0633155744462298	107.878033006073	0.698480713779666	0.486379622364947	0.00445393266802107	0.0753856811414068	33.147443960098	0.0590819450137551	0.953241598947436	-0.0856268942790107	0.0833615036592685	54.8389840197404	-1.02717550092428	0.308847369683297	-0.0659315875706351	0.0907902648499206	35.1419363884405	-0.726196665244035	0.472527580798963	0.0107445106702213	0.0851081739887096	57.8096489591651	0.126245343621715	0.899975776764868
cg00279797	X	109561918	-0.186681278150759	0.111687954134921	58.0196731624558	-1.67145400411977	0.100017759441596	-0.0122064444402885	0.0600618512051557	107.878033006073	-0.203231239053796	0.83933714069145	0.113279225690067	0.101572310662587	33.147443960098	1.11525695291475	0.272760863663546	-0.0263040381358613	0.0879755334729061	54.8389840197404	-0.298992652814799	0.766075817807825	0.120158207109188	0.126803115273598	35.1419363884405	0.947596648946103	0.349805857492358	0.0640037569969483	0.0878943019991361	57.8096489591651	0.72819005943727	0.469436683593191
cg00279855	X	74493230	0.00912624555019862	0.0667926706729681	58.0196731624558	0.136635434071543	0.891791985916482	0.0322438289780182	0.0475483162486528	107.878033006073	0.678127671427939	0.499142732619898	-0.0482132262584402	0.078594768467826	33.147443960098	-0.613440655126773	0.543771869840164	0.107549556379959	0.0608213469259953	54.8389840197404	1.76828633063356	0.0825752289943763	-0.13594354982261	0.0931378142417231	35.1419363884405	-1.45959566401024	0.153283405943927	-0.0049321952884086	0.0660614362470626	57.8096489591651	-0.0746607335323853	0.940742408395718
cg00281530	X	6147585	0.100891613748979	0.13825581941104	58.0196731624558	0.729745873835695	0.468481624782924	0.166249017651701	0.0868804223582153	107.878033006073	1.91353832243405	0.0583296023581844	0.298408924247847	0.164610357085438	33.147443960098	1.81281985855217	0.0789248742454197	0.0946794428801712	0.110628602202671	54.8389840197404	0.855831502839735	0.395815049251974	0.164732742129851	0.215588217899485	35.1419363884405	0.764108278897944	0.449903057823431	-0.106235310210391	0.10940520763677	57.8096489591651	-0.971026082808565	0.335580700449183
cg00283022	X	48684900	0.193089633506107	0.198002381117615	58.0196731624558	0.975188441756215	0.333515297123626	0.110220685767756	0.0701284141787243	107.878033006073	1.57169796377907	0.118949071390612	0.460840095919496	0.210107616687557	33.147443960098	2.19335264082688	0.0354016456685269	-0.0460728413113412	0.105937042159099	54.8389840197404	-0.434907756270446	0.665336137603265	0.300259329909608	0.267768157953375	35.1419363884405	1.12134068592984	0.269747098786393	-0.112916387409589	0.104268247746653	57.8096489591651	-1.08294125824335	0.283330841304155
cg00285123	X	83757937	0.0438589470895658	0.057354774597195	58.0196731624558	0.764695657817313	0.44755196148529	-0.0247541798189057	0.0867288970743667	107.878033006073	-0.285420207727073	0.775869511979632	0.0844626978357424	0.0625441234876201	33.147443960098	1.35044978050513	0.186020288840759	-0.00193559420583373	0.124358951194128	54.8389840197404	-0.0155645748637121	0.987638256801483	-0.0128938761361812	0.0781485948694677	35.1419363884405	-0.164991784659954	0.869895899014648	0.0888415950411771	0.122989890036407	57.8096489591651	0.72234876390961	0.472992159093212
cg00290944	X	55101346	-0.0307078924426437	0.083639552875127	58.0196731624558	-0.367145583483574	0.714846186823935	-0.0210632856549399	0.0472125864140308	107.878033006073	-0.446137084510164	0.656392412750551	-0.141731246962524	0.10447397801799	33.147443960098	-1.35661769228428	0.184070886143692	0.072136069122696	0.0697641836209568	54.8389840197404	1.03399861330889	0.305675259317969	0.185892129257223	0.131771226861656	35.1419363884405	1.41071866510272	0.167118982827196	0.0654200419148858	0.0703824074034559	57.8096489591651	0.929494234828823	0.35649814045472
cg00291164	X	128939277	0.104125681280219	0.127632777831459	58.0196731624558	0.815822416853755	0.417938460480641	0.0394717825949684	0.0711804961422587	107.878033006073	0.554530871997318	0.580363423814505	-0.233652717858503	0.166742462398247	33.147443960098	-1.40127904133051	0.17042436544656	-0.0523478693476219	0.100415309084561	54.8389840197404	-0.521313630609246	0.604247318646634	0.102299027182295	0.210869798590217	35.1419363884405	0.485128870356121	0.630595586350248	0.0197657604962263	0.100935138615672	57.8096489591651	0.195826357077567	0.845432801084223
cg00291222	X	100910662	-0.101083649453355	0.0834530517123584	58.0196731624558	-1.2112636671666	0.230704907915697	-0.036096256336723	0.0820509363538687	107.878033006073	-0.439924977590108	0.660871557419459	-0.0921160705805026	0.10013915445213	33.147443960098	-0.919880650924983	0.364281340496166	-0.12721878308297	0.114986499507125	54.8389840197404	-1.10638017183128	0.273391901390029	-0.00848306701754513	0.122780831612329	35.1419363884405	-0.0690911350423963	0.945308730275291	0.019128158553892	0.117079949686489	57.8096489591651	0.163376894208722	0.870791512952767
cg00291310	X	48919369	0.0512738833035607	0.0580501451244331	58.0196731624558	0.883268822044333	0.380736315916439	0.0469911807556805	0.0403363147586932	107.878033006073	1.16498448201823	0.246594896240225	0.0736899598573538	0.0696832905534343	33.147443960098	1.05749827931629	0.29793044695974	0.057965794589827	0.0515853408000663	54.8389840197404	1.12368734393924	0.266040746918499	0.0508080698589741	0.0865503177714627	35.1419363884405	0.587035046978493	0.560932993341939	0.0451469046162243	0.054247654958183	57.8096489591651	0.832236981506867	0.408700040203724
cg00291929	X	70129657	0.0561363359783717	0.055310851231869	58.0196731624558	1.0149244628878	0.314355636581911	-0.00993303461377528	0.0436436946655157	107.878033006073	-0.227593806846598	0.82039282308249	0.0699310839882397	0.0655480777310223	33.147443960098	1.06686704490715	0.293740925528215	0.0667332869346619	0.0558837184077967	54.8389840197404	1.19414542975994	0.237560901783985	-0.0340895767594551	0.084578613602004	35.1419363884405	-0.403051969140428	0.689351725406913	0.101387211569354	0.055294984786903	57.8096489591651	1.83356975248446	0.0718675177330702
cg00292305	X	135729978	0.177919651594919	0.142540178164111	58.0196731624558	1.24820702405798	0.21696900468412	-0.159519967499926	0.0840629293935183	107.878033006073	-1.89762560799155	0.0604187384513388	0.141300794157768	0.12497253244175	33.147443960098	1.13065480387563	0.266315165948654	-0.0368059045405964	0.102359038449934	54.8389840197404	-0.35957649757133	0.720544862568256	0.0921500092088596	0.155251640127726	35.1419363884405	0.593552564939396	0.556612846046184	-0.102828321859048	0.10241773653171	57.8096489591651	-1.00400892795763	0.31955842940819
cg00295573	X	149009554	-0.0419541150280489	0.0608372172815971	58.0196731624558	-0.689612656572638	0.493186855608187	-0.00852780726932446	0.0749237376540751	107.878033006073	-0.113819832490173	0.909592174109387	0.0384239588673746	0.0702282317929319	33.147443960098	0.547129806438352	0.587954539132441	-0.0578949844914898	0.0969499271030915	54.8389840197404	-0.597163775377853	0.552855784247125	-0.0127384098189905	0.0862512575698457	35.1419363884405	-0.147689554655769	0.883431914055876	0.0812167961021495	0.0962013491987247	57.8096489591651	0.844237599354025	0.402016837664362
cg00296535	X	20083022	0.0481812638053405	0.0504139910771109	58.0196731624558	0.955712150058595	0.343182948540757	0.0396187712126396	0.0382222014761165	107.878033006073	1.03653818154341	0.30226900956339	0.104172017091301	0.0607064022974765	33.147443960098	1.71599721197168	0.0954964414977374	0.100844747721481	0.049077182486377	54.8389840197404	2.05481942141796	0.0446730569673875	0.0891514574432921	0.0774503711565112	35.1419363884405	1.15107850500981	0.257471947796134	0.0721488326282708	0.0508173999512313	57.8096489591651	1.41976631424494	0.161046069010876
cg00302244	X	153254317	-0.00903290870617379	0.0723675899613904	58.0196731624558	-0.12481980830083	0.901097677309049	-0.0630864214070202	0.0314109035334524	107.878033006073	-2.00842428298293	0.0470968370321648	0.0599089810110034	0.0829621462871554	33.147443960098	0.722124290319605	0.475281934650472	-0.1001383975505	0.0432914253222375	54.8389840197404	-2.31312313709066	0.0244931440312464	0.0954662294326317	0.103803965444567	35.1419363884405	0.919678058769462	0.364011130304329	-0.0137082643444588	0.0458909570993833	57.8096489591651	-0.298713847147961	0.766229547044374
cg00304884	X	134569362	-0.0586389981698816	0.0635429135463481	58.0196731624558	-0.92282514126631	0.359920177219348	0.00982743093612905	0.0632441111419753	107.878033006073	0.155388869551311	0.876805139082728	0.0659560840717898	0.0767753673400391	33.147443960098	0.859078717001372	0.396467325482933	-0.0625134069215762	0.0811523438127325	54.8389840197404	-0.770321644262456	0.444415102765495	-0.0889529611334286	0.0971814007188181	35.1419363884405	-0.915329069919485	0.366257372336587	-0.138058268145058	0.0817930206443937	57.8096489591651	-1.68789790445918	0.0968194257572996
cg00310046	X	136646678	-0.124318340445117	0.0687127914281397	58.0196731624558	-1.80924596223295	0.0755942609291337	0.0732406317826484	0.0719149251306995	107.878033006073	1.01843437436025	0.310750170324028	-0.0178799430518074	0.0783659038939165	33.147443960098	-0.228159724617117	0.820923723948563	0.021700028921883	0.0971011504855051	54.8389840197404	0.223478597456189	0.823993458615595	-0.242903221021819	0.0872773055349664	35.1419363884405	-2.78312007380319	0.0086066242717388	-0.0967966025834193	0.0987078932237423	57.8096489591651	-0.980636901691432	0.330858097910657
cg00315912	X	49593582	0.029323414314767	0.0674468129482249	58.0196731624558	0.434763527481675	0.665346909318867	-0.214711649047846	0.0878699412991563	107.878033006073	-2.44351647302064	0.0161667871544853	0.0720815358599239	0.0662748740038123	33.147443960098	1.08761483055822	0.284610541488128	0.0869288205630155	0.122894868841685	54.8389840197404	0.707342962178497	0.482348624096078	0.0584964696128364	0.0856400053173934	35.1419363884405	0.683050747089991	0.499053487853645	0.169378571010257	0.122142954025388	57.8096489591651	1.38672404283796	0.170850334806727
cg00320936	X	132665854	0.100544207072935	0.098531480560121	58.0196731624558	1.02042724316505	0.311762047893307	-0.0174829033462683	0.0469901002671844	107.878033006073	-0.372055033865879	0.710581721703387	0.0275218696361479	0.115021607080975	33.147443960098	0.239275648589858	0.812365192230311	0.00638457077674941	0.0644054500832948	54.8389840197404	0.0991309084633726	0.921395818617002	-0.0151034727562664	0.145853646176246	35.1419363884405	-0.103552246736539	0.918113399574552	-0.0386078615812985	0.064996511594665	57.8096489591651	-0.593998979853982	0.554830205514767
cg00321056	X	53311582	-0.105123724226241	0.0593147758320476	58.0196731624558	-1.77230247862529	0.0815946168684549	0.0363622031125243	0.0422204089593773	107.878033006073	0.861247060574674	0.391012230547561	-0.0237195692674076	0.0772908183913034	33.147443960098	-0.306887283135257	0.760848830858351	-0.0398857437055868	0.0581117161324198	54.8389840197404	-0.686363204533465	0.495376059937739	-0.100344871013728	0.096418248666328	35.1419363884405	-1.04072488768167	0.305110739028284	-0.127971785152108	0.0559172919280451	57.8096489591651	-2.28859053683757	0.0257766657363381
cg00322255	X	48684811	0.113031113269742	0.12928715080118	58.0196731624558	0.874264090199985	0.385579005387251	0.0118356299466812	0.0448954585074689	107.878033006073	0.263626441073371	0.792570690416657	0.245874922459862	0.151913025776447	33.147443960098	1.61852429179896	0.115027110560503	-0.0088694274220947	0.070314135998814	54.8389840197404	-0.126140032812809	0.900082417861471	0.349235553792454	0.182991142685269	35.1419363884405	1.90848337612227	0.0645238292856289	-0.040777246885565	0.0712282608117657	57.8096489591651	-0.572486909280667	0.56921202266076
cg00323457	X	17879951	0.256650075178132	0.157970083918614	58.0196731624558	1.62467518413396	0.109652535879274	-0.0514199238917581	0.144755736575306	107.878033006073	-0.355218557193468	0.723119431033533	0.299014677282747	0.210002135175934	33.147443960098	1.42386493847903	0.163831530363402	-0.0890917195595816	0.203321226348511	54.8389840197404	-0.438182088312167	0.662975554815128	-0.120444546780202	0.26115757118408	35.1419363884405	-0.461194926243608	0.647500654838349	-0.262640767156186	0.200169237842657	57.8096489591651	-1.31209355636671	0.194674868442136
cg00325499	X	64914608	-0.0405763181680639	0.0682975685078894	58.0196731624558	-0.59411072831058	0.554747609404602	-0.0022063268893315	0.0555250804178843	107.878033006073	-0.0397356811143106	0.968377299364898	-0.0878886941125838	0.0779543311445773	33.147443960098	-1.12743824264981	0.267652515960374	0.00973798030550027	0.0739791050251759	54.8389840197404	0.13163149651765	0.89575752344148	0.059497458761567	0.0974754219159697	35.1419363884405	0.610384213703202	0.545534807129897	0.114257887627279	0.0740498540376795	57.8096489591651	1.54298599385678	0.128290994294889
cg00328582	X	102000756	-0.067624621756891	0.094417481302439	58.0196731624558	-0.716229884805708	0.476722445583223	-0.0567190690416901	0.0562140926716124	107.878033006073	-1.00898309206959	0.315240520066181	0.0877643824461412	0.122326640661113	33.147443960098	0.717459271110687	0.47811669720631	-0.0414964800190092	0.0812166883912068	54.8389840197404	-0.510935385830161	0.611447209597853	-0.130831247672198	0.151163590482351	35.1419363884405	-0.865494443832184	0.392637820518883	0.00236279044117033	0.082034774481282	57.8096489591651	0.0288023031221894	0.977121467315094
cg00328965	X	129243062	-0.0366311299253154	0.0769819408475206	58.0196731624558	-0.475840561072255	0.635974821139395	-0.0271688217747832	0.0261401282289899	107.878033006073	-1.03935304130041	0.300964481164775	-0.0107306764265176	0.0972146154530387	33.147443960098	-0.110381308165554	0.912772592671482	-0.00894745685961307	0.0370476460446619	54.8389840197404	-0.241512155693419	0.810058995542287	-0.00672958437194388	0.124809359620077	35.1419363884405	-0.0539189079443152	0.957305137610599	-0.054402469884263	0.0380559676296235	57.8096489591651	-1.42953847380076	0.158231627928777
cg00329040	X	12600990	-0.0259451311732953	0.0797411039437136	58.0196731624558	-0.325367092881095	0.746073715916352	0.0312100443157007	0.057006391614915	107.878033006073	0.547483245852996	0.585177693098306	0.143781011010815	0.0972602187489881	33.147443960098	1.47831264272487	0.148764457104137	0.160553036709789	0.0752171516128894	54.8389840197404	2.13452694321751	0.0372849823494611	0.0481830452595789	0.121549837397634	35.1419363884405	0.39640567434043	0.694202676723277	-0.106237694306429	0.0779670340418844	57.8096489591651	-1.36259761079737	0.178294270881249
cg00330078	X	39754684	-0.0459526978964947	0.0857513473100291	58.0196731624558	-0.535883100825872	0.594087853211499	0.00881500573822084	0.0500812550409756	107.878033006073	0.176014074148273	0.860612872847711	0.121528110673113	0.112595991861181	33.147443960098	1.07932892338605	0.288232526536497	-0.0650430031727826	0.0770951293727721	54.8389840197404	-0.843672015365396	0.402517913217979	0.0668293484246599	0.139486134932896	35.1419363884405	0.479111048971355	0.634827635542714	0.00840040741898855	0.077975855574059	57.8096489591651	0.107730878451345	0.914582204352498
cg00330555	X	130412531	-0.0132266187161199	0.192395684963246	58.0196731624558	-0.0687469613398379	0.945427421927451	0.160879465046003	0.0775121427589133	107.878033006073	2.0755388681021	0.0403143834806528	-0.168272537211311	0.2661434655644	33.147443960098	-0.632262516212684	0.53155259703663	-0.0256353125955783	0.121592649527494	54.8389840197404	-0.210829459635895	0.833801819190779	-0.135775707916185	0.326085317813497	35.1419363884405	-0.416380930078677	0.679663494010657	-0.0298772179604681	0.119986917842159	57.8096489591651	-0.24900396224671	0.804240276497937
cg00331433	X	16737800	-0.0830960241876657	0.0586780736042009	58.0196731624558	-1.4161341551219	0.162082646784709	0.0892572467291205	0.0521382836790018	107.878033006073	1.71193296807866	0.0897823907034988	-0.123318322371989	0.071384076938702	33.147443960098	-1.72753263277304	0.0933802656845012	-0.0596557144495742	0.0817136263367052	54.8389840197404	-0.730058340621915	0.468461831637875	-0.127489088212629	0.0887919817685217	35.1419363884405	-1.43581757804426	0.159896516590256	-0.0911135980641254	0.0805241418334575	57.8096489591651	-1.13150660149312	0.262513956020381
cg00332092	X	46610683	0.00774608454947008	0.170964761974758	58.0196731624558	0.0453080767053842	0.964017334597241	0.0824229578310935	0.0952404585995216	107.878033006073	0.865419581584286	0.3887290302295	0.160178917452988	0.191451494603193	33.147443960098	0.836655351189492	0.408777689822423	-0.250663764168743	0.120546040486577	54.8389840197404	-2.07940271747586	0.042269493758437	0.060939084478542	0.234205090688788	35.1419363884405	0.260195388150286	0.79623158918398	-0.123151740742168	0.12356810917152	57.8096489591651	-0.996630453988951	0.323097385116621
cg00337921	X	129091288	-0.132502198268692	0.0468215449705492	58.0196731624558	-2.82994075381399	0.00638504870806378	0.0640272295922964	0.0508234131066134	107.878033006073	1.25979790963635	0.210460903263662	-0.117526314971085	0.0505647059344955	33.147443960098	-2.32427565431381	0.0263832096704149	-0.0891985812432652	0.0616576612004899	54.8389840197404	-1.4466747441688	0.153680073203246	-0.0249907824410691	0.0743592491818085	35.1419363884405	-0.336081694154368	0.738807772845609	-0.000375359689342947	0.0651751483925509	57.8096489591651	-0.00575924564194545	0.995424640829848
cg00338823	X	40482023	0.0852272331825693	0.0564210671664527	58.0196731624558	1.51055691540064	0.136328834823693	-0.0851374702580701	0.0691452746686375	107.878033006073	-1.2312839983075	0.220894195581364	-0.029954488048754	0.0743090881364881	33.147443960098	-0.403106656264369	0.689458136726672	0.16804903528473	0.101992598231351	54.8389840197404	1.64765912623916	0.105141400021235	-0.0789021973555048	0.0901044543835308	35.1419363884405	-0.875674769858286	0.387153173541762	0.0915604275290196	0.103741193026084	57.8096489591651	0.88258506441119	0.381115865892297
cg00339396	X	10957845	-0.0745202693132805	0.10607672165081	58.0196731624558	-0.702512937368021	0.485168432578245	-0.131366681545482	0.0763789354333663	107.878033006073	-1.71993339263137	0.0883121199320572	0.0483409924348639	0.112663602137118	33.147443960098	0.429073733822482	0.670645499067569	-0.0970932757356839	0.108429879908268	54.8389840197404	-0.895447600032621	0.374461607040416	0.190046114472753	0.138325566020108	35.1419363884405	1.37390447724701	0.178172070877122	-0.16548355273182	0.108026912290958	57.8096489591651	-1.531873393605	0.131008219850114
cg00339514	X	122316948	-0.0661835584258346	0.0603518952396255	58.0196731624558	-1.09662767280223	0.277335032421291	-0.0524668001426618	0.0630548248103424	107.878033006073	-0.832082244308386	0.407200686358555	-0.14000083754201	0.0714485189621096	33.147443960098	-1.95946451481037	0.0585122488960099	-0.139865479419857	0.0788516315132962	54.8389840197404	-1.77378041183932	0.0816517026919088	-0.230345604432176	0.0901454471341014	35.1419363884405	-2.55526609224658	0.0150942637817804	-0.076952884214213	0.0849634910801646	57.8096489591651	-0.905717070189671	0.36884514400413
cg00343163	X	130926488	0.0912238706424296	0.0738156535120339	58.0196731624558	1.23583367893041	0.221500700318537	0.0206308808406485	0.034513396666718	107.878033006073	0.597764428690476	0.551249919843513	0.0329118206049248	0.0809591574912296	33.147443960098	0.406523753764238	0.686970688927223	0.0331218851905729	0.0422914324383933	54.8389840197404	0.78318191843755	0.436889617205221	0.0885499625115585	0.102837728830193	35.1419363884405	0.861064937147465	0.395039483208617	0.00912541197785135	0.0426801036659468	57.8096489591651	0.213809508272874	0.831447928440915
cg00343954	X	134042601	-0.104399779555034	0.0659324745060977	58.0196731624558	-1.58343487540997	0.118758627509453	-0.0342653622445904	0.0275695790890862	107.878033006073	-1.24286853034165	0.216610912888783	0.0287816287635634	0.0848445516665432	33.147443960098	0.339227778310165	0.736577998460624	0.0138669125109568	0.0382488231073007	54.8389840197404	0.36254481535433	0.718338483109064	0.0658596641380428	0.10265156319641	35.1419363884405	0.641584619729847	0.525305864374534	0.0573724738234217	0.0411188953232335	57.8096489591651	1.39528246983339	0.168267893097789
cg00344532	X	105935699	0.0172934877425812	0.0795361666437246	58.0196731624558	0.217429233420889	0.828636683455861	0.0826218213494091	0.0795274834598142	107.878033006073	1.03890903817117	0.301169998525102	0.0497000145734296	0.0894784962592369	33.147443960098	0.555440878548505	0.582322758945424	0.0104713087996611	0.0882556277928352	54.8389840197404	0.118647490948008	0.905988190020417	-0.129331708714732	0.106722499488204	35.1419363884405	-1.21185044704681	0.233655109384412	-0.0276996864614184	0.0883354458885447	57.8096489591651	-0.313573856822638	0.75497338700097
cg00347850	X	46696907	-0.0491440515957954	0.0570739814761572	58.0196731624558	-0.861058757856686	0.392750227431813	-0.0101615072431572	0.0367593935292314	107.878033006073	-0.276432940469398	0.782744472246518	-0.0643708608194415	0.0772108392438351	33.147443960098	-0.83370238492235	0.410416421241356	-0.0542251558619623	0.051500932089953	54.8389840197404	-1.05289659160442	0.297005687680507	-0.01808028738815	0.0954067829793247	35.1419363884405	-0.189507358109623	0.850785534827763	-0.100628629946182	0.0500789695401714	57.8096489591651	-2.0093989726658	0.0491711801655628
cg00348113	X	70149293	-0.112063509547414	0.0915459227694229	58.0196731624558	-1.22412343616514	0.22585327136394	0.0319708945952171	0.0675636882417562	107.878033006073	0.473196408118203	0.637029161314132	-0.00817792339274419	0.115951012929885	33.147443960098	-0.0705291242060071	0.944196325213487	0.00730806161958305	0.0821314784815692	54.8389840197404	0.0889800324393652	0.929421947001737	0.0217146269998423	0.14033658460495	35.1419363884405	0.15473247450741	0.877917516105579	-0.0737868803202317	0.0867267626105581	57.8096489591651	-0.850797125352963	0.398392404126873
cg00349460	X	153031002	-0.122783532831125	0.0829499950316114	58.0196731624558	-1.48021145491731	0.144226815559511	-0.0329984571129438	0.0653927030617051	107.878033006073	-0.504619866865057	0.614855067565591	0.0580003444706965	0.099062336226631	33.147443960098	0.585493404254121	0.562181270343885	-0.0735386822214823	0.0970172303660535	54.8389840197404	-0.757996099703271	0.45169851654367	-0.000501189511500378	0.129663402746367	35.1419363884405	-0.0038653120378211	0.996937794368143	0.106085078686975	0.0994388045528068	57.8096489591651	1.06683783221306	0.290480233274963
cg00354693	X	18307705	-0.0114010551287905	0.11602605178123	58.0196731624558	-0.098262889702456	0.922062239718978	-0.0157469107414061	0.0668506328370247	107.878033006073	-0.235553652570434	0.814225632943243	0.0931481965137789	0.118831595377729	33.147443960098	0.783867255317825	0.438683686553042	-0.11003614388185	0.0918843134770158	54.8389840197404	-1.19755091721259	0.236242652643421	-0.0774620853246113	0.145968721825979	35.1419363884405	-0.530675917111612	0.598981290272014	-0.0946832937679787	0.0955394150357206	57.8096489591651	-0.991039077773065	0.325796588965302
cg00355945	X	11129241	-0.03241048261316	0.0801460842784757	58.0196731624558	-0.404392590167556	0.687410966462461	-0.114161261238402	0.0991353770922757	107.878033006073	-1.15156934473694	0.25204389594445	-0.0848420697280124	0.101196424756542	33.147443960098	-0.838389991861128	0.40781696289035	0.0324184193072017	0.13821058715193	54.8389840197404	0.234558147644401	0.815425272041761	0.0130504848483511	0.127530744862538	35.1419363884405	0.102332067945011	0.919074808380975	-0.0525961696196699	0.140463870170803	57.8096489591651	-0.374446251236802	0.709442389686921
cg00357087	X	119738550	0.0802629696732219	0.0836822794672018	58.0196731624558	0.959139380335353	0.341468544630305	0.148807863154898	0.104880026231701	107.878033006073	1.41883892006426	0.158828721926086	-0.144047588738671	0.0912317064657013	33.147443960098	-1.57892024953875	0.123851128811696	0.110995343876163	0.130500184445268	54.8389840197404	0.850537831406014	0.39872460666509	-0.0314572995789622	0.123256442052307	35.1419363884405	-0.255218299791686	0.80004231840452	-0.0441169268861884	0.143224261571945	57.8096489591651	-0.308026911097234	0.759168992649309
cg00357292	X	152712294	-0.0760663885268419	0.0575723345200619	58.0196731624558	-1.3212316151664	0.19161110059929	-0.0498187232571555	0.0463448272911668	107.878033006073	-1.07495757712427	0.284792110835167	-0.035788818153932	0.0658018163610256	33.147443960098	-0.543887997826299	0.590158385182813	0.075892661643	0.056274937489221	54.8389840197404	1.34860499236515	0.183007187785109	-0.0400705038767933	0.081278003662844	35.1419363884405	-0.493005512820087	0.625075378331847	-0.00631835135415383	0.0598978575303649	57.8096489591651	-0.105485431610818	0.916355798843537
cg00358459	X	102945549	-0.0791650644333764	0.116718209430432	58.0196731624558	-0.678258044050628	0.50030438234928	-0.068191101131444	0.0649261725930303	107.878033006073	-1.05028678586799	0.295933423244283	0.143989574447325	0.138345799622459	33.147443960098	1.04079469590163	0.305503115105199	-0.0669280795752144	0.08522927244331	54.8389840197404	-0.785271041938453	0.435674276611225	0.232832238843454	0.170052037550558	35.1419363884405	1.36918229382715	0.179630032552553	-0.0710630823048955	0.0869806287097811	57.8096489591651	-0.816998949754709	0.41728331534616
cg00359973	X	53449900	-0.0170508375778723	0.0488988894299513	58.0196731624558	-0.348695804273797	0.728579907046637	0.0563942806140024	0.0822505437294158	107.878033006073	0.685640216550127	0.494410814627633	-0.025687406677738	0.0562399210718059	33.147443960098	-0.456746847936377	0.650832121465709	0.00768658010862222	0.104984095562446	54.8389840197404	0.0732166150257503	0.94190014921274	-0.068375013120737	0.0681784934635161	35.1419363884405	-1.00288242886045	0.32277348913809	-0.0429558265784984	0.107413585830653	57.8096489591651	-0.399910553644695	0.690696259044654
cg00360108	X	25895685	0.0676090872965854	0.110206037009176	58.0196731624558	0.61347898111023	0.541957403332376	-0.030687121025734	0.071430440376124	107.878033006073	-0.429608453540926	0.668337344516884	0.31310569277149	0.0958707276123041	33.147443960098	3.26591547357053	0.00253899016631007	0.0882773261185779	0.0981220617566649	54.8389840197404	0.899668479627943	0.372230436095987	-0.126610247765747	0.13784284739712	35.1419363884405	-0.918511552514494	0.364612744383591	0.119097038321894	0.0976101464569819	57.8096489591651	1.22012969598793	0.227369784322896
cg00360298	X	49779544	0.0353206817236979	0.0607783158722001	58.0196731624558	0.581139526767532	0.563397271454974	-0.0889319960211884	0.0894862117773761	107.878033006073	-0.993806691051282	0.322540904126793	0.110112388417014	0.0704470677773068	33.147443960098	1.56305140712308	0.127538501041273	-0.112512232528623	0.123151299375082	54.8389840197404	-0.913609788118793	0.364921346334057	-0.00529152711114617	0.0884745534217899	35.1419363884405	-0.0598084636372174	0.952647017254398	-0.0292851640824501	0.125749646388876	57.8096489591651	-0.232884663483561	0.816673557767281
cg00360365	X	54556536	0.10993520084222	0.196408107796056	58.0196731624558	0.559728425042276	0.577819310423073	0.00769763701773388	0.119775099628657	107.878033006073	0.0642674232089901	0.948876230263405	0.238606272240589	0.22219735285172	33.147443960098	1.0738484017846	0.290645992770918	-0.237210252187268	0.154149445173796	54.8389840197404	-1.53883299365641	0.129595732939815	-0.374161561439309	0.277624021675503	35.1419363884405	-1.34772761802522	0.186370812702014	-0.0956356207894509	0.155457006712975	57.8096489591651	-0.615190159720662	0.54084340296499
cg00361164	X	69676031	-0.0132085723168941	0.0563330697627459	58.0196731624558	-0.234472794976801	0.815443433069873	0.048191797412429	0.0587181843764583	107.878033006073	0.820730373804786	0.413609789959144	-0.0411283667320027	0.0695623289144822	33.147443960098	-0.591244821353877	0.558367085779559	0.0817827186827282	0.0676555616007894	54.8389840197404	1.20880998912252	0.231922173561938	0.0433601372795348	0.085338970329997	35.1419363884405	0.508093044852377	0.614562776166594	-0.0999672101399679	0.0724104640996414	57.8096489591651	-1.38056303578453	0.172728151945137
cg00362113	X	100542878	0.075562126165881	0.0929418313238615	58.0196731624558	0.813004489900572	0.419539198076523	0.194359170933876	0.0701495498107427	107.878033006073	2.77064031712591	0.00658969391811001	0.0601326449676302	0.107426227920135	33.147443960098	0.5597575762628	0.579408090837974	-0.046201517675397	0.0892499784194395	54.8389840197404	-0.517664188760564	0.606774655136887	0.09041902638877	0.140097745157585	35.1419363884405	0.645399583605466	0.522860146762809	-0.133806923447624	0.0872004494803701	57.8096489591651	-1.53447515746746	0.130367971593804
cg00363318	X	74743636	-0.098841796913207	0.133283591547169	58.0196731624558	-0.741590136984171	0.461327069545499	0.155331061246197	0.100293259682473	107.878033006073	1.54876869829511	0.124366087010687	0.00804481591367652	0.119648718131336	33.147443960098	0.0672369586512903	0.946796994956349	0.0952106629998319	0.128905744447894	54.8389840197404	0.738606827861872	0.463295280756516	-0.183733076807706	0.145794514701836	35.1419363884405	-1.26021940663171	0.215894552847596	0.147911682248949	0.126978891041808	57.8096489591651	1.16485252812808	0.248863027286217
cg00366674	X	49686431	0.0498022689023534	0.0584389589576	58.0196731624558	0.85221006312736	0.397601662643177	-0.0205411917743707	0.0960703109217974	107.878033006073	-0.213814149004801	0.831095584252295	0.0696422405461071	0.0588345129355602	33.147443960098	1.18369706948002	0.244952510831138	-0.145437222843464	0.123083800792449	54.8389840197404	-1.18161140545789	0.242458739419509	0.153421488005466	0.0716968889874786	35.1419363884405	2.13986255431891	0.0393861790980937	-0.020545678874219	0.127356781557393	57.8096489591651	-0.161323791501124	0.87240086651768
cg00368230	X	152865160	-0.11870329696885	0.0636709827887387	58.0196731624558	-1.8643233034852	0.0673377826874695	0.0111940337091347	0.0536569288011802	107.878033006073	0.208622333764442	0.835136473853757	-0.0113941963721054	0.0808903112493786	33.147443960098	-0.140859840889695	0.888833213017765	0.022679786672095	0.0738496529951391	54.8389840197404	0.307107559105089	0.759924709345402	-0.192737745061606	0.0936886423697073	35.1419363884405	-2.05721569004104	0.0471461542092818	-0.0770954145143072	0.073418728164389	57.8096489591651	-1.05007831709759	0.298052157450453
cg00369058	X	62972602	-0.0348864783308573	0.0524582896611221	58.0196731624558	-0.665032706102737	0.508664534999999	-0.00198884958533574	0.0591144597179546	107.878033006073	-0.033644045717831	0.973223170189495	-0.035163178887122	0.0604259614339957	33.147443960098	-0.58192171134143	0.564556528792046	-0.0283577626700432	0.0798024902659581	54.8389840197404	-0.35534934530909	0.72369107317386	-0.0496713094264688	0.0733788271936263	35.1419363884405	-0.676916098637009	0.502891024822628	-0.0770730924074845	0.0805303577576208	57.8096489591651	-0.957068794347816	0.342518006523469
cg00369477	X	113818635	-0.214117701945755	0.0884929266690288	58.0196731624558	-2.41960244739756	0.0186919456172848	-0.0693758518262249	0.0693341689828109	107.878033006073	-1.00060118761104	0.319258795312016	0.225115351461323	0.0957817300510317	33.147443960098	2.35029531562421	0.024859807192227	-0.0329441368101791	0.0867875328176775	54.8389840197404	-0.379595268359429	0.70571192611054	-0.0909004158817176	0.1243852916486	35.1419363884405	-0.730797143914087	0.469747747535693	0.0810449300062809	0.0884213631104535	57.8096489591651	0.916576347110163	0.363172631109474
cg00372263	X	67416505	-0.00785697237682532	0.0941153657995493	58.0196731624558	-0.0834823549807947	0.933755376983804	-0.0294083859554716	0.0536271704685759	107.878033006073	-0.548385933818831	0.584560012859504	0.22387661213416	0.103501126123746	33.147443960098	2.16303551969564	0.0378477265327937	-0.122469372897996	0.0816310303642676	54.8389840197404	-1.50027964061574	0.139277760324091	0.115953084206488	0.138196160848698	35.1419363884405	0.839047072613235	0.407114456592905	-0.0483569856355408	0.0826189774201323	57.8096489591651	-0.585301188002326	0.560623090248307
cg00373080	X	105283155	0.13872907054596	0.0667639299368723	58.0196731624558	2.0779045013847	0.0421526899479639	-0.0468112868186578	0.072698781086404	107.878033006073	-0.643907450979427	0.521002086152719	0.00548673804301919	0.0717312868963066	33.147443960098	0.0764901660129242	0.939488959931522	0.0307939015403097	0.0965122437080164	54.8389840197404	0.319067305423673	0.750887683306489	-0.0117470598622696	0.0891087081668453	35.1419363884405	-0.13182841614396	0.895871896114052	-0.136235201725408	0.0944933788870358	57.8096489591651	-1.44174336159863	0.154770396282224
cg00373606	X	68048660	-0.0844194133464791	0.0517226334127341	58.0196731624558	-1.63215613313484	0.108062978529349	-0.0474426778792612	0.0389006647005974	107.878033006073	-1.21958527558355	0.225281849659983	-0.0059777605195807	0.0642665273746755	33.147443960098	-0.0930151474457334	0.926451458754417	-0.0301654267349299	0.0581787664046796	54.8389840197404	-0.518495468348458	0.606198544908092	0.139710960991001	0.0796182648347722	35.1419363884405	1.75476018324359	0.0880166718806429	-0.0934713847444224	0.0575761130994271	57.8096489591651	-1.62344034205658	0.109936383726136
cg00374088	X	68758562	-0.00604151195486648	0.142873316825289	58.0196731624558	-0.0422857961802221	0.966416055595991	-0.103291112686377	0.0437143981088222	107.878033006073	-2.3628625156692	0.0199258506019133	-0.307624765561811	0.161595756143712	33.147443960098	-1.90366859194144	0.0656657405486667	-0.00796138049963149	0.0677073815450379	54.8389840197404	-0.117585118756006	0.906826013660074	-0.382332743265911	0.212355755068573	35.1419363884405	-1.80043504421366	0.080380599481091	0.0149637440793796	0.066888847288625	57.8096489591651	0.223710598791022	0.823771200045491
cg00374161	X	69352425	0.0837664535448174	0.147071193670585	58.0196731624558	0.569563974114741	0.571172186753209	-0.154739627358154	0.0648468782602963	107.878033006073	-2.38623094140364	0.0187641652579024	0.0576397878219931	0.123526783358032	33.147443960098	0.466617734673207	0.643825782824394	0.0152086605958834	0.101257426959269	54.8389840197404	0.150197976114889	0.881159503941405	0.00777191814225524	0.164542303728643	35.1419363884405	0.0472335561502311	0.962594497308183	-0.175083900714497	0.0983125025730238	57.8096489591651	-1.78089150547713	0.080184345527347
cg00374232	X	102954346	-0.0743231033850986	0.0385803331625121	58.0196731624558	-1.92645053302228	0.0589513906757883	0.042007370219527	0.0707224203781533	107.878033006073	0.593975290931974	0.553772160026388	-0.0552522658317644	0.0535201413550601	33.147443960098	-1.03236397425061	0.309375518613344	0.157135889079221	0.0921409475803147	54.8389840197404	1.70538607650256	0.0937814594381284	-0.00399478068884187	0.0669148011028656	35.1419363884405	-0.0596995077770739	0.952733176947257	0.0582290158614908	0.0931095265408919	57.8096489591651	0.625381934854085	0.534181494702774
cg00374346	X	71349037	-0.0230545130918324	0.0611758207293842	58.0196731624558	-0.37685662107936	0.707654983407714	-0.0286725380872499	0.0713367853707208	107.878033006073	-0.401932017797625	0.688529260331985	-0.116165362531298	0.0789469680961429	33.147443960098	-1.47143538672479	0.150604302916329	-0.0539135351767181	0.0947930111864286	54.8389840197404	-0.568750106172772	0.571847720957588	-0.0476921536033826	0.103766370714136	35.1419363884405	-0.459610886216391	0.648626349318465	-0.14437500434924	0.0947013941373108	57.8096489591651	-1.52452881675539	0.132829096971678
cg00374681	X	19101919	-0.0202150548849047	0.0546554896019868	58.0196731624558	-0.369863211035435	0.71283108104938	0.0402348828132398	0.0517225704239184	107.878033006073	0.777897975361134	0.438331890171255	-0.0330759501704737	0.0640938698360886	33.147443960098	-0.516054815461462	0.60924164800049	-0.00557457633711519	0.0557260663188444	54.8389840197404	-0.100035346209788	0.92068108123295	0.0244606208781775	0.0794365871256211	35.1419363884405	0.307926382077512	0.759956115098518	0.00489145156891356	0.0566018409870453	57.8096489591651	0.0864185949363924	0.931432294345451
cg00375105	X	153625785	-0.122164871525937	0.0531945023988615	58.0196731624558	-2.29656949528212	0.0252725683453055	0.0556810965920121	0.0681404484127831	107.878033006073	0.817151895665635	0.415642633641505	-0.113115414425874	0.0601870719708088	33.147443960098	-1.87939719813477	0.0690056493444524	0.0466503766216949	0.0798056875995839	54.8389840197404	0.584549523033471	0.561247942026841	-0.0874338709199431	0.0796891494069101	35.1419363884405	-1.09718665051231	0.280021335869119	-0.0049895154151704	0.0816724991961571	57.8096489591651	-0.0610917440298578	0.951496864808347
cg00375140	X	70762431	-0.113962403278325	0.09793054532399	58.0196731624558	-1.16370640948946	0.249306381044878	-0.00864389224248454	0.0607584456604531	107.878033006073	-0.142266513708904	0.887134858778222	0.107256221432299	0.105732223639195	33.147443960098	1.01441374957084	0.317733011255582	-0.251211020956998	0.073000442394111	54.8389840197404	-3.44122600792982	0.00111487726564136	-0.0928524772193566	0.131226048105582	35.1419363884405	-0.707576571570982	0.48387475484098	-0.119163871174492	0.0788621458938462	57.8096489591651	-1.51104018060699	0.136225533609843
cg00377054	X	134826932	-0.0199214400252446	0.0455463880410149	58.0196731624558	-0.43738792211811	0.663453861061582	0.0465814694321122	0.109987408130314	107.878033006073	0.423516384502142	0.672761741573458	-0.0803049884804903	0.0577295653540992	33.147443960098	-1.39105479121346	0.173476385274558	-0.20721858830597	0.145988497183507	54.8389840197404	-1.41941723014997	0.161436945153254	-0.14827219510225	0.071023119898777	35.1419363884405	-2.08766096608498	0.044143740072942	0.0354520719912592	0.149899743270785	57.8096489591651	0.236505221541422	0.813876667863577
cg00378473	X	23764087	0.027149686760436	0.0762398778432206	58.0196731624558	0.356108739002265	0.7230507909145	0.0347754460643041	0.0965038022907751	107.878033006073	0.360353118103289	0.719287670951505	-0.0413416798353766	0.101070030893868	33.147443960098	-0.409039944578516	0.68514131002787	-0.0665143521557876	0.119601746578386	54.8389840197404	-0.556131946720313	0.580382855690538	-0.116653369068323	0.122538022336019	35.1419363884405	-0.951976919853018	0.347610867210352	-0.00997854059270738	0.120642311475692	57.8096489591651	-0.0827117822151304	0.934366447527099
cg00378717	X	20160007	-0.0147245561018707	0.0432490259867372	58.0196731624558	-0.34045983154363	0.734739929946425	0.153651457684662	0.108516072772898	107.878033006073	1.41593271631036	0.159675989219253	0.04563420232304	0.0564065815120801	33.147443960098	0.809022654799014	0.424271298265522	0.00838414304157105	0.15224721466402	54.8389840197404	0.0550692704629983	0.956283420872958	0.079258051735636	0.0682588988736086	35.1419363884405	1.16113873858988	0.253412181462651	-0.0917821173269552	0.159315463819729	57.8096489591651	-0.57610300423071	0.566781769429433
cg00378950	X	89177498	-0.110387059290387	0.0781135927184489	58.0196731624558	-1.41316069903818	0.162951071953489	-0.0147259694984342	0.0481117367386239	107.878033006073	-0.306078526710349	0.760134761678386	0.0891357860302029	0.0997096714114046	33.147443960098	0.89395326219085	0.377792001178722	0.0537508248896859	0.0634425609512582	54.8389840197404	0.84723605232427	0.400546044516871	0.0848708318172466	0.121334216270096	35.1419363884405	0.69947978753429	0.488856692100517	0.0956883441826658	0.0630654659182994	57.8096489591651	1.51728593120408	0.134644396508948
cg00378994	X	73070442	0.109336633566454	0.112814805729982	58.0196731624558	0.969169187137959	0.336483705698032	0.0181232898152896	0.050159521159987	107.878033006073	0.361313054753537	0.718572090233525	0.270796395067107	0.132760091188529	33.147443960098	2.03974246057542	0.0494110448947152	-0.0297399007719253	0.0724598637845178	54.8389840197404	-0.410432744675953	0.683087745300576	0.114467595348976	0.181058309964103	35.1419363884405	0.632213983283455	0.531339063401648	-0.112842613488585	0.0708986763935053	57.8096489591651	-1.59160395128226	0.116927754188823
cg00379371	X	48774742	-0.0225328622005931	0.0499235694080971	58.0196731624558	-0.451347178652224	0.653421922480505	-0.052975149017088	0.0786320793208844	107.878033006073	-0.673709120687312	0.501937193046219	-0.0895215864655319	0.061554787008813	33.147443960098	-1.4543399598266	0.155256380618616	-0.0669620513925068	0.105781386794637	54.8389840197404	-0.633023005479276	0.529349676129363	-0.0884092103422583	0.0768340795304058	35.1419363884405	-1.15065099865317	0.257645503125819	0.0501075496427618	0.107646323357477	57.8096489591651	0.465483149632172	0.64333438996747
cg00379799	X	12154656	-0.440258422351595	0.186737015103589	58.0196731624558	-2.35763874723696	0.0217849916973461	0.0713639258548698	0.0724304390624308	107.878033006073	0.985275345264141	0.326693498700921	-0.341295995092912	0.219993878765453	33.147443960098	-1.55138859775633	0.130305077410322	-0.0244812760841049	0.101628011448265	54.8389840197404	-0.240891027338141	0.810537939688942	-0.130773658624193	0.282324214383053	35.1419363884405	-0.463203834322059	0.646074237831211	-0.18479471942511	0.100693273480025	57.8096489591651	-1.83522407245772	0.0716185353133977
cg00379983	X	129042628	0.0205519737796244	0.0414815626124471	58.0196731624558	0.495448398885956	0.622155018983632	0.0596902828543353	0.0662011757004262	107.878033006073	0.90164989099961	0.369251535787103	0.0284532377829425	0.0496329493732013	33.147443960098	0.573273161121177	0.570328852156363	-0.0289255461341682	0.081733609549672	54.8389840197404	-0.353900265674542	0.724770711334953	0.040095437312186	0.0609997481338211	35.1419363884405	0.657304965001245	0.515267175344639	-0.0524603716743282	0.0834971971702768	57.8096489591651	-0.628289013909595	0.532289088196852
cg00380985	X	101397146	0.0519060211222152	0.176583466931093	58.0196731624558	0.293946098263379	0.76984810741556	0.0155169065941578	0.0289712698111853	107.878033006073	0.535596357884426	0.593340041445774	-0.216229436494625	0.160061459022226	33.147443960098	-1.3509150660972	0.185872678392759	-0.0191474704549681	0.0365116955673908	54.8389840197404	-0.524420193513801	0.602099774389128	0.307005457514441	0.196806286647372	35.1419363884405	1.55993724969019	0.127736178709351	0.0350124837805508	0.0361749097457695	57.8096489591651	0.967866513741487	0.337142943256754
cg00381361	X	68534930	-0.0342420449749192	0.0556199361953776	58.0196731624558	-0.615643370295073	0.540537536533894	-0.0620526492281869	0.0899341687144058	107.878033006073	-0.689978571161766	0.49168933861655	-0.0175267886850051	0.0728688468130821	33.147443960098	-0.240525127699132	0.811404618077579	-0.114591376169685	0.10232883180009	54.8389840197404	-1.11983469520644	0.267664928175092	-0.0690517512578089	0.0873828303090892	35.1419363884405	-0.790221042435455	0.434698998191029	-0.0461554643854238	0.108363483237228	57.8096489591651	-0.425931900734317	0.67173914934688
cg00381376	X	53350680	0.10066778281134	0.0718159980720535	58.0196731624558	1.40174592728405	0.166318327847674	0.0171957861085432	0.0537251144159907	107.878033006073	0.320069790366515	0.749534513478398	0.228752024316488	0.0884603854729122	33.147443960098	2.58592615319922	0.014292730521928	-0.134571008522398	0.0698483360481686	54.8389840197404	-1.92661724152736	0.0592158868865314	-0.00813620284937355	0.120040009262057	35.1419363884405	-0.0677790921492813	0.946345668909894	-0.0414907710517124	0.0716147200670638	57.8096489591651	-0.57936093323912	0.564596607285455
cg00382651	X	102941915	0.0430967363068358	0.0945320143797919	58.0196731624558	0.455895672906009	0.650166828348816	-0.179805637197546	0.118885632030125	107.878033006073	-1.51242529586741	0.133349769122359	-0.0137699604102825	0.121925646147958	33.147443960098	-0.112937358507598	0.910761436182786	-0.045373592314739	0.164352284802474	54.8389840197404	-0.276075214708886	0.78352805608227	0.0431810720148619	0.148024211788436	35.1419363884405	0.291716277311299	0.772218713745644	-0.266353988175987	0.162035254079646	57.8096489591651	-1.6438027001523	0.105645214097583
cg00382709	X	14031376	-0.00681676120024254	0.0577891300489759	58.0196731624558	-0.117959228568857	0.906507391266818	-0.0791881266043706	0.0398625844711856	107.878033006073	-1.98652765882782	0.0495105689892715	0.0833948962764874	0.0621230904207067	33.147443960098	1.34241383858602	0.188583984430752	-0.0111765498385379	0.0621074044128306	54.8389840197404	-0.179955191240112	0.857851073747268	0.0317247886670481	0.0780791590913721	35.1419363884405	0.406315706217099	0.686974464094957	-0.0575964358565303	0.0617321029814999	57.8096489591651	-0.93300621677818	0.354697348478877
cg00387056	X	135332628	-0.0241440970513125	0.0550898872121748	58.0196731624558	-0.438267316800327	0.662820021418702	-0.0529783658020249	0.0894669458546651	107.878033006073	-0.592155743061642	0.554985375646126	-0.120669883836105	0.0654970347534345	33.147443960098	-1.84237170874026	0.0743812663733398	-0.0177022132195088	0.115702520291792	54.8389840197404	-0.152997645815021	0.87896171202072	0.00465169753417124	0.0836717653854204	35.1419363884405	0.0555945905138244	0.955979658057781	0.143815735883705	0.11671438737337	57.8096489591651	1.2322022941665	0.222861773419914
cg00387940	X	149742400	-0.0150081734224827	0.0748210068993455	58.0196731624558	-0.200587696483058	0.841722467005708	-0.0611792870962948	0.0652980999738503	107.878033006073	-0.936922929163255	0.350890991056919	-0.127274701764053	0.0693864064130538	33.147443960098	-1.83428870788311	0.0756012794536601	-0.0834431101302483	0.0947423899833412	54.8389840197404	-0.880736807936979	0.382304007864297	-0.0121247547992521	0.096119055104873	35.1419363884405	-0.126143091877288	0.900337609838114	-0.12292145723712	0.0930265817628131	57.8096489591651	-1.32135842151579	0.191587858976866
cg00388932	X	39186525	-0.0164391597239312	0.0508154491853731	58.0196731624558	-0.323507122095126	0.74747441619881	0.0625406987599144	0.0883983084531528	107.878033006073	0.707487505748578	0.480789203695079	0.0518882915531558	0.0654845006733541	33.147443960098	0.792375157779424	0.433776572519545	0.170515345122198	0.134839296874656	54.8389840197404	1.26458198073152	0.211369271658608	0.0771965525153105	0.0795836510976041	35.1419363884405	0.970005163756989	0.338673186863198	-0.126732351111448	0.134459670942784	57.8096489591651	-0.942530576066752	0.349843392946869
cg00389253	X	23422137	0.0256853314359629	0.0799627762666041	58.0196731624558	0.321216103732134	0.749200904457177	0.0361735941367589	0.0566978127441897	107.878033006073	0.638006871622502	0.524821196642616	0.104689877188083	0.0924893409353234	33.147443960098	1.13191288995443	0.265793401747061	0.0731704468167136	0.0758079001542075	54.8389840197404	0.965208727162619	0.338677604311428	-0.0851392434236676	0.136363740545352	35.1419363884405	-0.624353974767597	0.536427784837977	0.0845126686690082	0.0754086385426455	57.8096489591651	1.12072927322795	0.267037359035911
cg00389276	X	13062862	0.0273584466648977	0.0834568009303279	58.0196731624558	0.327815664630343	0.744231066750414	-0.00037515684441551	0.0812152660274141	107.878033006073	-0.00461928973167281	0.99632288449424	0.00984081900933222	0.0922552358826113	33.147443960098	0.106669490519259	0.915694169190445	0.0430614253145698	0.112638944490913	54.8389840197404	0.382296065620925	0.703719383550902	0.103479638787196	0.110401044839777	35.1419363884405	0.937306697933649	0.354998250582589	-0.00667263272043783	0.112550408039664	57.8096489591651	-0.0592857266060405	0.952928998856587
cg00389552	X	40028487	-0.11801887285332	0.0915829506143191	58.0196731624558	-1.28865549823056	0.202632786125412	-0.0518750479476663	0.0536797885947667	107.878033006073	-0.966379512767375	0.336015781633751	-0.00678519081794344	0.0995876739943198	33.147443960098	-0.0681328375872144	0.946089229034495	-0.0202285677385531	0.0740146076289528	54.8389840197404	-0.273305072965626	0.785645393555718	0.213319382110052	0.115905478256297	35.1419363884405	1.8404598757476	0.0741578741577372	-0.0716381545399314	0.0727463799900759	57.8096489591651	-0.984765902436717	0.32884278612373
cg00389918	X	70589283	0.00440126030116076	0.0968873110225146	58.0196731624558	0.0454265915186562	0.963923278524774	-0.0238435453773638	0.0418240439469109	107.878033006073	-0.57009182104986	0.569800820863385	-0.0382380633665696	0.101725297763412	33.147443960098	-0.375895320114981	0.709389794398402	-0.0485692256459067	0.0565138346242214	54.8389840197404	-0.859421873756382	0.393849195676964	-0.0142259514896472	0.142772306343847	35.1419363884405	-0.0996408326933237	0.921195732947517	-0.0264623084051327	0.0570439163385349	57.8096489591651	-0.463893612214289	0.644466062461564
cg00390049	X	153082274	-0.0747578420856538	0.0717377092070139	58.0196731624558	-1.04209965598322	0.301688402637796	0.0494661764958697	0.0347029098905967	107.878033006073	1.42541869404656	0.156923223705036	0.0281606623969733	0.0886731313701684	33.147443960098	0.317578300910744	0.75279678835534	-0.00850278181348349	0.0433799569577211	54.8389840197404	-0.196007151915122	0.845329090876651	0.0116961929800067	0.107679893450689	35.1419363884405	0.108620027427524	0.914121723678418	-0.0553015226209432	0.0430073294934259	57.8096489591651	-1.28586274182396	0.203617774624887
cg00391044	X	136510091	0.0402378353596259	0.0783669846253167	58.0196731624558	0.513453918790017	0.609583638221495	0.126523809398708	0.0547629713345682	107.878033006073	2.31038978191531	0.0227689716928702	-0.0477871891636442	0.0930341848543533	33.147443960098	-0.513651935989506	0.61090252035213	-0.11467687694254	0.0727221280287318	54.8389840197404	-1.57691860855931	0.120566055089847	-0.136116549291079	0.114261531422437	35.1419363884405	-1.19127187949059	0.24153082047134	0.0119724537239407	0.0737673542961931	57.8096489591651	0.16230016432294	0.871635454873275
cg00391066	X	27694034	0.0385620192321618	0.104197463985887	58.0196731624558	0.370085967134332	0.712665999563007	-0.0769152121330365	0.0687025813961562	107.878033006073	-1.11953889606453	0.265396769575722	0.00160921920497141	0.10859211048435	33.147443960098	0.0148189329574116	0.988265471565825	-0.072580705277142	0.0813947424248945	54.8389840197404	-0.891712451134229	0.376443090844343	0.00665083120565677	0.135165266853402	35.1419363884405	0.0492051794109958	0.961034386217497	-0.011077665331423	0.0828374018503621	57.8096489591651	-0.133727822022155	0.894082259785096
cg00391103	X	27485001	0.0355532651535522	0.0983432249446	58.0196731624558	0.361522262195291	0.719022316426814	-0.0110930764695922	0.0834798924079999	107.878033006073	-0.132883214743208	0.894533295430744	0.191074232885895	0.107385646989312	33.147443960098	1.77932748223711	0.0843576208446379	-0.122337346877932	0.112660943231154	54.8389840197404	-1.08588960263651	0.282278223085438	0.127632982964421	0.134908583408821	35.1419363884405	0.946070144237209	0.350572953163169	-0.139631586263087	0.112420482476376	57.8096489591651	-1.24204756275111	0.219234330935713
cg00391379	X	9866388	0.0553255853798646	0.0605515397040092	58.0196731624558	0.913694113317508	0.364659041172559	0.0145818951408843	0.0703024476604497	107.878033006073	0.207416606763291	0.836075550351134	0.122243883191581	0.0773105344399863	33.147443960098	1.58120602938626	0.123327230473534	0.0753230740613336	0.0952217920158769	54.8389840197404	0.791027688796012	0.432335751466476	-0.122965721157739	0.0985490311136392	35.1419363884405	-1.24776184776433	0.220368973664055	0.0309550190807051	0.0964727142641293	57.8096489591651	0.320868126462726	0.749467428111545
cg00399450	X	73834086	-0.076825219915828	0.0458678149941309	58.0196731624558	-1.67492652365626	0.09933104785466	0.0122062481184694	0.0376258830547131	107.878033006073	0.324410940753731	0.746255133354016	0.0499362313443394	0.0550374665722664	33.147443960098	0.907313407654241	0.370790200736689	-0.0323740165035324	0.0570246570319236	54.8389840197404	-0.567719617943667	0.572542456110095	0.0860473891045755	0.0658667987278586	35.1419363884405	1.30638486713309	0.199907649401423	-0.0322868540021611	0.0576972537843907	57.8096489591651	-0.559590827716238	0.577920369469564
cg00400665	X	68369933	-0.106811168154055	0.133568643004868	58.0196731624558	-0.799672481138872	0.427162507480622	0.0771788665466155	0.0849383009080302	107.878033006073	0.908646225807878	0.365562387622151	0.148416727638618	0.143727800375926	33.147443960098	1.03262366257904	0.309255734302527	-0.0543174358574173	0.119188615229519	54.8389840197404	-0.455726713099397	0.650386009721041	-0.198849859055296	0.179084059479439	35.1419363884405	-1.11037163013455	0.274379031219213	-0.124092353134379	0.118013140231851	57.8096489591651	-1.05151301703	0.297398714107763
cg00400999	X	101410998	0.0390092800032432	0.074896596266355	58.0196731624558	0.520841826569987	0.604459154762741	0.177418217985551	0.107485466151765	107.878033006073	1.65062518996795	0.101723621370926	-0.127275641003385	0.0985341140263726	33.147443960098	-1.29169112911818	0.205398448725367	0.0346941076105456	0.140414257303809	54.8389840197404	0.247083937747713	0.805765954245761	-0.193808690688007	0.120935697089951	35.1419363884405	-1.6025763720025	0.117980020278729	0.10231901759605	0.142574689833606	57.8096489591651	0.717652044100273	0.475861951027734
cg00401265	X	78003113	-0.009913978212304	0.100459549950848	58.0196731624558	-0.0986862694204244	0.921727538701983	0.0717015494449897	0.0710028438713229	107.878033006073	1.00984052941503	0.314831373364884	0.169614567891584	0.105919553997864	33.147443960098	1.60135273884371	0.118787484376309	-0.0448174596333063	0.0813825220182559	54.8389840197404	-0.550701287227898	0.584075032539286	-0.0756513719705631	0.138425193080845	35.1419363884405	-0.546514476785885	0.588165811790777	0.0876090964958365	0.0814810182499793	57.8096489591651	1.07520866058714	0.28674845706728
cg00401789	X	23525350	0.00269771831454257	0.089540618016066	58.0196731624558	0.0301284308095631	0.976068026599302	-0.0418645932075551	0.0464043751675895	107.878033006073	-0.902169096262174	0.368976956548746	0.10570101249473	0.0990421213952071	33.147443960098	1.06723292075855	0.293578155736382	-0.0578289039661864	0.0647285313725023	54.8389840197404	-0.893406705512757	0.375543472123786	0.0446295832698314	0.124050436894072	35.1419363884405	0.359769658110442	0.721172512288493	-0.058451074544208	0.0642475998959626	57.8096489591651	-0.909778336293634	0.366717089529763
cg00402115	X	104466549	-0.00449251804392833	0.0539222097542239	58.0196731624558	-0.0833147985663999	0.93388802281917	-0.0149779594221829	0.0854921745184931	107.878033006073	-0.175196847039409	0.861253372715501	0.0499623038182357	0.0492227830987173	33.147443960098	1.01502395177524	0.317446387603537	-0.0415170013835818	0.107627095368775	54.8389840197404	-0.385748600213797	0.701175281153851	0.0209707388242585	0.066246530828058	35.1419363884405	0.316556030363126	0.753453324042356	-0.0852543001427078	0.115227261745684	57.8096489591651	-0.739879598378994	0.462367240534012
cg00402910	X	109561221	-0.0912757705080695	0.0697624300047803	58.0196731624558	-1.30838003351969	0.195903996592968	-0.084514752978797	0.0871303705229405	107.878033006073	-0.969980415227835	0.334226009690662	-0.0514047319466132	0.0910702390158499	33.147443960098	-0.564451488237191	0.576246872632398	0.101945409663851	0.110501181357988	54.8389840197404	0.922573029636496	0.360271123783188	-0.149130320870755	0.108799256203037	35.1419363884405	-1.37069246679825	0.179162767843071	0.0341915832116565	0.110749443537694	57.8096489591651	0.308729164855978	0.75863741575672
cg00403724	X	99839289	-0.0335891268542558	0.0558560492109279	58.0196731624558	-0.601351641026632	0.549948248224399	-0.0734395180214149	0.0861301843919859	107.878033006073	-0.852657155442572	0.395738549613466	0.109896449415264	0.0637840606387714	33.147443960098	1.72294533014512	0.094217049816755	-0.0346738541747536	0.126052579821664	54.8389840197404	-0.275074530198503	0.784292732836935	0.00693903553311734	0.0839384278305188	35.1419363884405	0.0826681617998378	0.9345844927732	-0.190386123882724	0.122626054990225	57.8096489591651	-1.55257480881939	0.125982659714759
cg00404599	X	107018431	0.093883947042074	0.0779579121822763	58.0196731624558	1.20429016650113	0.233367388397627	0.0840890650424435	0.0520204897131531	107.878033006073	1.61646046598408	0.108915491087452	-0.00815482646867957	0.0893508686208664	33.147443960098	-0.0912674559805582	0.927829400422263	0.0426184642322485	0.0720458041663159	54.8389840197404	0.591546790620378	0.556584899805894	-0.0297266344402338	0.107859705215285	35.1419363884405	-0.275604632711541	0.784465928975216	0.0414079295195003	0.0714141152666685	57.8096489591651	0.579828362570599	0.564283434026917
cg00406460	X	47433415	0.0544190778553707	0.104681848810146	58.0196731624558	0.519852089678571	0.605144515686245	0.147444646422608	0.0852816894461791	107.878033006073	1.7289132917056	0.08668535136084	-0.0300175364704194	0.107505370739518	33.147443960098	-0.279218947517989	0.781811608530058	0.192671907879794	0.114240939531335	54.8389840197404	1.68653994505137	0.0973735177336631	0.0338887615081535	0.130381162875186	35.1419363884405	0.25992068762721	0.796441783660293	0.280008218416905	0.113154795541333	57.8096489591651	2.47455900633592	0.0162959428162471
cg00408231	X	100807848	0.148597262935072	0.0545183147966791	58.0196731624558	2.72563932853119	0.00847063784737909	0.00787918676850536	0.0977118993897742	107.878033006073	0.080636921579788	0.935880110084825	-0.00647499584481446	0.0747871621990459	33.147443960098	-0.0865789749794392	0.931527070772589	0.0263062031160574	0.139660290901556	54.8389840197404	0.18835850151995	0.851290932240393	-0.0220376294621153	0.0908636337186078	35.1419363884405	-0.242535198739276	0.809775458836159	0.0510451353134578	0.137894406597503	57.8096489591651	0.370175531937653	0.712604512990877
cg00409000	X	17395816	-0.00393630486690091	0.0781518515071045	58.0196731624558	-0.050367391059738	0.960002621274289	-0.0703096662072355	0.0947141142988106	107.878033006073	-0.742335677504386	0.459497272187933	-0.166647215617149	0.0958197411302524	33.147443960098	-1.7391741373066	0.091284654825522	-0.100848856219599	0.124882110460533	54.8389840197404	-0.807552465662973	0.4228372890095	0.0431891636388765	0.12234006580364	35.1419363884405	0.353025506036562	0.726178178948983	-0.106147847094617	0.124684451490184	57.8096489591651	-0.851331868777345	0.398097827171388
cg00409480	X	38115655	-0.0905866797503294	0.0758335233759581	58.0196731624558	-1.19454662947981	0.237124799992548	-0.136720920946496	0.0745049201648066	107.878033006073	-1.83505895508734	0.0692521164271414	0.0831510904626681	0.0765467605985712	33.147443960098	1.0862783717097	0.285192554553951	0.102561425138954	0.0885929582910747	54.8389840197404	1.15767017060188	0.252016034883176	-0.0126100761715435	0.0944211062372595	35.1419363884405	-0.133551455538523	0.894519153975606	0.0601537819733533	0.0887075976622964	57.8096489591651	0.678113076653868	0.500405374990762
cg00411843	X	139584448	0.0235665262706877	0.110577395093868	58.0196731624558	0.213122458262672	0.831978541041637	0.0233927877444957	0.0611605097893803	107.878033006073	0.382481895998806	0.702856468266737	0.136474887426939	0.129134177988823	33.147443960098	1.0568455969786	0.298223861295471	-0.0257882521672326	0.0838256002913851	54.8389840197404	-0.307641723740604	0.759520353795377	-0.00672362387381335	0.16444233702913	35.1419363884405	-0.040887425922573	0.967617062682894	-0.000313463108073548	0.0854953504200483	57.8096489591651	-0.00366643456671583	0.997087238127116
cg00412010	X	110339837	0.0157876009849475	0.106931852904462	58.0196731624558	0.147641704095906	0.883137428417565	-0.016910711474982	0.0535228143923417	107.878033006073	-0.315953330686617	0.752648406141263	-0.108087356360556	0.0984188309395515	33.147443960098	-1.0982385721178	0.280013907213238	0.0361155585919393	0.0738594944456028	54.8389840197404	0.48897652039222	0.62680830734542	0.106387617664286	0.120286363510342	35.1419363884405	0.884452855332503	0.382463312771711	0.0545424668409333	0.0732014436098259	57.8096489591651	0.745100972757483	0.459229324048105
cg00412368	X	138285393	0.168354731157694	0.107175113857564	58.0196731624558	1.57083790348418	0.121658359966498	0.0080498801900274	0.0487778414196843	107.878033006073	0.16503149700222	0.869228043210215	0.185785240946804	0.107575437061206	33.147443960098	1.72702287829051	0.0934729426242997	-0.194022608862182	0.0640104823150265	54.8389840197404	-3.03110681008937	0.00371460773356367	0.227034732493162	0.140326461107015	35.1419363884405	1.61790392704355	0.114625428100034	-0.0694672047627842	0.0678876351685697	57.8096489591651	-1.02326741225103	0.310444452062903
cg00412554	X	117107719	-0.00602106658747463	0.046713562857583	58.0196731624558	-0.128893328171761	0.897887831494195	0.00433445729632844	0.10184938462111	107.878033006073	0.0425575207199636	0.96613292777338	0.0319038173667814	0.0597962874830848	33.147443960098	0.533541775077697	0.597218435752741	-0.0293626397916991	0.140913837920029	54.8389840197404	-0.208373004561573	0.835709734519048	0.019753974575617	0.0734260111927655	35.1419363884405	0.269032380415665	0.789478038410521	0.115661945043963	0.143500038643129	57.8096489591651	0.806006368622684	0.423542392885092
cg00416689	X	102631887	0.0952849668378014	0.0733800717622366	58.0196731624558	1.29851285982031	0.199248770247546	0.0302014511158834	0.117335604780236	107.878033006073	0.257393748235665	0.797365153233486	0.18286280247448	0.0930478450074209	33.147443960098	1.96525564305005	0.057810031780698	-0.0876076622109836	0.1650522689237	54.8389840197404	-0.530787385003975	0.597709266399674	-0.0113223208338996	0.120384139902611	35.1419363884405	-0.0940515988489775	0.925602380002545	-0.0404079446334103	0.166318902365219	57.8096489591651	-0.242954613449039	0.808900546440667
cg00417785	X	43800207	0.0132723698980084	0.0563818523703445	58.0196731624558	0.235401451708765	0.814726072164873	-0.0138490430966947	0.0834400453190283	107.878033006073	-0.165975977646509	0.868486520742834	0.0853857269436458	0.0551710139260561	33.147443960098	1.54765556888415	0.131200822735836	0.228546087343692	0.115446796197953	54.8389840197404	1.97966591426072	0.0527691177283277	0.0376752484562477	0.071549246563151	35.1419363884405	0.526563874058333	0.601804538392073	0.185650552940918	0.117043232916285	57.8096489591651	1.58617075344889	0.11815594941815
cg00417990	X	23802953	0.00602129482594293	0.126135694908527	58.0196731624558	0.0477366444947209	0.96209007204718	0.112531101892408	0.0914908722500811	107.878033006073	1.22997080610201	0.221383596048081	-0.209600855506041	0.144909979560252	33.147443960098	-1.44642112394261	0.157449609587655	-0.00826629679631501	0.131794502106944	54.8389840197404	-0.0627211049335528	0.9502166459356	0.100158187866487	0.200658810883004	35.1419363884405	0.499146722866237	0.620786564919032	-0.203325043924864	0.128402014791533	57.8096489591651	-1.5835035318953	0.118762673720112
cg00418550	X	44703712	0.0760886457134127	0.0473099585443806	58.0196731624558	1.60830083251997	0.113197958078317	-0.0154259430109857	0.0656258103261642	107.878033006073	-0.235059086269836	0.814608481100038	-0.062751751518366	0.0591134727307539	33.147443960098	-1.06154737016016	0.296114679282735	-0.146084906759258	0.093547627727441	54.8389840197404	-1.56160995535759	0.124132856831698	-0.0816535300886927	0.0714014048666497	35.1419363884405	-1.14358436281737	0.260526626110721	-0.136516715704305	0.0945743764512492	57.8096489591651	-1.44348523169673	0.154281260577828
cg00419390	X	57024196	0.00689358356663434	0.108212207720786	58.0196731624558	0.0637043057509879	0.949424649929562	-0.00266052777616802	0.0758765756002068	107.878033006073	-0.0350638883624154	0.972093594968521	0.0602553713807014	0.118721937539569	33.147443960098	0.507533591764529	0.615140973707195	-0.108002928479331	0.10050013070941	54.8389840197404	-1.0746546070832	0.287235140364268	-0.0106712520821551	0.144127835459438	35.1419363884405	-0.0740401883379308	0.9413982611044	-0.0841018871827633	0.104880862664422	57.8096489591651	-0.801880200507666	0.425906274253725
cg00420018	X	74962543	-0.0229556642185171	0.0838483963656234	58.0196731624558	-0.273775828918877	0.785229206675147	0.0577528222225573	0.0465272133090138	107.878033006073	1.24126974549255	0.217198418855046	-0.00319719851529544	0.101950754814771	33.147443960098	-0.031360224071948	0.975170332000407	-0.0817812515235576	0.055959591469595	54.8389840197404	-1.46143403437805	0.149603117243878	-0.0387706912185612	0.126987724720481	35.1419363884405	-0.305310543234799	0.761930781811177	-0.0522310182170776	0.0564881286091449	57.8096489591651	-0.924637078676774	0.358998404283347
cg00420350	X	12134029	0.00109457588551922	0.0909436220913322	58.0196731624558	0.0120357630403149	0.990438373111594	0.00546386673121104	0.0509776536163094	107.878033006073	0.107181604950585	0.914843985063084	-0.00250019503945409	0.0937292420657286	33.147443960098	-0.0266746533349838	0.978879178152724	-0.034887592906829	0.0558366490494942	54.8389840197404	-0.624815305014172	0.53468349769533	-0.0498980582118445	0.114062826109014	35.1419363884405	-0.437461177440537	0.664453768837239	-0.00232765665452919	0.055827719373046	57.8096489591651	-0.0416935651441459	0.966886653147215
cg00420717	X	69663586	0.0520151326004077	0.0509507460393885	58.0196731624558	1.02089050001734	0.311544366519061	-0.0338089652363901	0.037235181498386	107.878033006073	-0.907984435039093	0.365910345831257	0.0414286979992639	0.0702443259943433	33.147443960098	0.589779991662247	0.559337271725274	-0.0134692116489454	0.0488207473537143	54.8389840197404	-0.275891140120382	0.783668701258126	0.0073869903382634	0.0853613514778125	35.1419363884405	0.0865378793842487	0.9315300530139	-0.0481273683850182	0.0491295461239415	57.8096489591651	-0.979601323073593	0.331364833812228
cg00422452	X	128872061	0.0430514947082633	0.0710828280875978	58.0196731624558	0.605652530526915	0.547107537521508	0.0318094076367154	0.04568533232765	107.878033006073	0.696271779497672	0.487756105727591	-0.0575328272882325	0.093630621499096	33.147443960098	-0.614465933976397	0.543102505763716	-0.0433184284653993	0.053031418865712	54.8389840197404	-0.816844606309549	0.417551752974018	0.0115680064538852	0.115340870524901	35.1419363884405	0.100294079637519	0.920680863893497	-0.00703504403144623	0.0578496282074419	57.8096489591651	-0.121609148570833	0.903630303684441
cg00426120	X	22192293	0.0342281784748903	0.0994931701776574	58.0196731624558	0.344025408113659	0.732070911114436	-0.0174393569275064	0.0624667746695679	107.878033006073	-0.279178123406497	0.780642645299952	0.119527633737208	0.109055562325514	33.147443960098	1.09602510122718	0.280967246621939	-0.0616020665776043	0.0740058401614506	54.8389840197404	-0.832394665653599	0.408796606340062	0.164270684390146	0.141213627722825	35.1419363884405	1.16327784392437	0.252554980387126	-0.0455764062495622	0.0739440016510035	57.8096489591651	-0.616363805473648	0.540074077534615
cg00426668	X	110514231	-0.0224005484068045	0.0629838220218599	58.0196731624558	-0.355655590399546	0.723388360873162	0.00887755824690914	0.0676861240425709	107.878033006073	0.131157728005309	0.89589482061219	0.128884778385952	0.0680605927391415	33.147443960098	1.89367698985423	0.0670234049496501	0.133384085106767	0.0860781102768508	54.8389840197404	1.54957032255666	0.126997021351567	0.147074644443227	0.083656568592151	35.1419363884405	1.75807646570178	0.087442397071963	0.127353361682251	0.0868266280492797	57.8096489591651	1.46675466436367	0.14786198866427
cg00428012	X	77166217	-0.0810261142917939	0.0581725917116865	58.0196731624558	-1.3928572186258	0.168977398173762	0.00978033178650647	0.0405317778080719	107.878033006073	0.241300340508595	0.809780392417157	0.0352738966610398	0.0618905213793361	33.147443960098	0.56994020853114	0.572561201246888	-0.0822872660320484	0.047214468115701	54.8389840197404	-1.74284005128259	0.0869667658670883	-0.100649566069929	0.0765338602240264	35.1419363884405	-1.31509851685662	0.196993904280707	-0.0137334909018545	0.050781957273278	57.8096489591651	-0.270440361877922	0.787784683538544
cg00429310	X	109812072	0.0639614455311394	0.101214904317484	58.0196731624558	0.631937025109557	0.529910308402983	-0.0158926218462056	0.0998126452669215	107.878033006073	-0.159224533161155	0.873789694888965	0.00201614915910666	0.1129519934426	33.147443960098	0.0178496111282111	0.985865837336411	0.148153109719065	0.143498746230651	54.8389840197404	1.03243487215514	0.306400285059815	-0.0271898855050685	0.141991372806741	35.1419363884405	-0.191489700871303	0.849244085263506	0.0261128094022452	0.147388247534499	57.8096489591651	0.177170227878128	0.859993973180104
cg00431289	X	53452093	0.0160328311486305	0.0600647885489925	58.0196731624558	0.266925623746317	0.790472897031412	0.0259262664829866	0.0382250386597826	107.878033006073	0.678253505869287	0.499063273020079	-0.0203644864212432	0.0707353214855423	33.147443960098	-0.287896993942489	0.775218031669364	-0.100443022137464	0.0558184677195098	54.8389840197404	-1.79945860646327	0.0774487833499209	-0.0533945877933277	0.0876112607271251	35.1419363884405	-0.609448915015971	0.546147384334544	-0.0190626836902622	0.0568330902161915	57.8096489591651	-0.335415224084214	0.738526079745594
cg00431315	X	11758064	9.77657066638144e-06	0.101972927985735	58.0196731624558	9.58741781715743e-05	0.999923832362821	0.0192622619874392	0.0722742400998907	107.878033006073	0.266516285205029	0.790350377899619	0.0344716011718052	0.121101603516643	33.147443960098	0.284650245502884	0.777682955621581	-0.0821540158298933	0.0904294888409673	54.8389840197404	-0.908487008860268	0.367596323302529	-0.113188867604523	0.146439813776361	35.1419363884405	-0.77293780076354	0.444727216022512	0.0997381744712512	0.0903535348482014	57.8096489591651	1.10386577170242	0.274225086244892
cg00431510	X	10616920	0.064568285895098	0.0997788113683036	58.0196731624558	0.647114201999897	0.520110176392702	0.00245544220341977	0.0779782104744086	107.878033006073	0.0314888247432353	0.974937889007839	0.287434735615806	0.0973339080123653	33.147443960098	2.95307916311436	0.00574603666827579	-0.0595603991539927	0.0955619239584283	54.8389840197404	-0.623264964609784	0.535694115196442	0.205761129109825	0.138742459327226	35.1419363884405	1.48304369194246	0.146976416794865	-0.130293310849624	0.0943773451985521	57.8096489591651	-1.38055706669341	0.172729978916671
cg00431602	X	23799775	-0.137110211014137	0.092673443357714	58.0196731624558	-1.47949839831568	0.144416641939942	-0.0385580712574497	0.105913705778689	107.878033006073	-0.364051762460453	0.716531908980532	-0.14148869656191	0.125594088285875	33.147443960098	-1.12655538563134	0.268020424417142	0.0398574149519301	0.15487767740103	54.8389840197404	0.257347705755723	0.797873569633212	-0.0865063284075666	0.154027864438289	35.1419363884405	-0.561627785485691	0.577934170092939	-0.326590081277324	0.146806158949277	57.8096489591651	-2.22463474022343	0.0300240494379653
cg00433220	X	46697120	-0.0339600505846456	0.0687531117865039	58.0196731624558	-0.493942015164351	0.623211985390175	0.012938418051373	0.0401752077041651	107.878033006073	0.322049811083655	0.748038197925534	-0.0663373202227865	0.0905548470966132	33.147443960098	-0.732565095626642	0.468972513198644	-0.0129097412724735	0.0520348243794552	54.8389840197404	-0.248098104037622	0.804985184664397	-0.174789168899945	0.108640717545895	35.1419363884405	-1.60887347624619	0.116592233114414	-0.0244277492498821	0.0523005181367275	57.8096489591651	-0.467065148112327	0.642208927110219
cg00433890	X	20280171	0.046497467451259	0.0900292494096966	58.0196731624558	0.516470677653467	0.607488726033484	-0.144662027754746	0.076848718427269	107.878033006073	-1.88242602759415	0.0624726183785661	0.103768204148587	0.0981061687468694	33.147443960098	1.057713347428	0.297833806957235	0.047275899657126	0.109246499057367	54.8389840197404	0.432745214400883	0.666897064201375	0.125318932231578	0.121532529341355	35.1419363884405	1.03115546850496	0.309512796739313	-0.113820222198523	0.108153272165953	57.8096489591651	-1.05239739786952	0.296996407028389
cg00434413	X	153201653	0.0849457312943181	0.0443793054125083	58.0196731624558	1.91408429007039	0.0605459274209253	0.000386297847872816	0.053299460578141	107.878033006073	0.00724768775673581	0.994230618395377	-0.0068819449483541	0.0542836949729288	33.147443960098	-0.126777385949614	0.899882520371655	0.064953179832369	0.060565637583594	54.8389840197404	1.0724427649708	0.288218082576394	-0.0540700156519942	0.0659907419494864	35.1419363884405	-0.819357595545492	0.418104821022191	-0.0330288844551461	0.060352503109284	57.8096489591651	-0.54726619035732	0.586302489708375
cg00435168	X	49148501	-0.0675380702336843	0.0619945931084085	58.0196731624558	-1.08941871939674	0.280473549080018	0.0788062748585551	0.106744754773715	107.878033006073	0.738268358249682	0.461954445281502	-0.10512457012097	0.0744224893191888	33.147443960098	-1.41253767621376	0.167112417186722	-0.00826186455997803	0.152680647615486	54.8389840197404	-0.0541120612795991	0.957042537033238	0.00545412759384025	0.0933252869397583	35.1419363884405	0.0584421197371822	0.953727530825375	-0.134223561007245	0.15131712596946	57.8096489591651	-0.887034829318234	0.378735647668966
cg00436072	X	69317880	0.0227691359659184	0.0709448044670815	58.0196731624558	0.320941556424802	0.749407887291124	-0.0339876757698123	0.0519026983372492	107.878033006073	-0.654834466388817	0.513968155601164	-0.111675471178583	0.0908148424240614	33.147443960098	-1.2297050591919	0.227464652406375	-0.0165263860737314	0.0671758259086888	54.8389840197404	-0.246016864700637	0.806587669657018	-0.0256594707937532	0.113333020829036	35.1419363884405	-0.226407719533575	0.822196118400772	0.0204126047568336	0.0690799624432619	57.8096489591651	0.295492412486461	0.768676506918713
cg00436317	X	142722473	-0.0323280306831205	0.0570973846596383	58.0196731624558	-0.566191093967443	0.573447458025348	0.0357027757595266	0.0556919876468777	107.878033006073	0.641075624484884	0.522833154442281	0.00288280041757569	0.0778810657713185	33.147443960098	0.0370154207447601	0.970694737359067	-0.113929049732763	0.0795798182430686	54.8389840197404	-1.43163244460773	0.157923987100722	0.0204919237102248	0.0951144747018206	35.1419363884405	0.215444849739916	0.830666059653566	0.0267708989990918	0.0824547425682622	57.8096489591651	0.324673853379978	0.746599910072284
cg00436712	X	22444773	-0.0903204498556033	0.0911238562970992	58.0196731624558	-0.991183357749078	0.325711862179869	0.0103311990374004	0.0801483979321763	107.878033006073	0.1289008801666	0.897676094205468	-0.0027782177219766	0.114824583656232	33.147443960098	-0.0241953215375393	0.980841882575328	-0.121716140882151	0.0980776356415353	54.8389840197404	-1.24101830234787	0.2198817013419	-0.0076775854628735	0.140492707667017	35.1419363884405	-0.054647572748546	0.956728742026115	-0.109616814351236	0.0977028902333877	57.8096489591651	-1.12194034474711	0.266526328031354
cg00438499	X	20008525	-0.101460291987006	0.0501759291435684	58.0196731624558	-2.02209094517607	0.0477860381726459	-0.00588392836098587	0.050669703091173	107.878033006073	-0.116123205821802	0.907770791914291	0.00399664578598359	0.0672055869963422	33.147443960098	0.0594689513864542	0.952935686423625	0.122737255109739	0.0671143672581933	54.8389840197404	1.82877765408352	0.0728729073173096	-0.0482007170213727	0.0808205464384596	35.1419363884405	-0.596391872431535	0.55473611077291	0.0375830288645055	0.0681665740484577	57.8096489591651	0.55134102584925	0.583524753130765
cg00440859	X	115028898	0.0393654489685361	0.147323133239851	58.0196731624558	0.267204804179985	0.790258998024016	-0.0897460949120044	0.0782941479835098	107.878033006073	-1.14626823617656	0.254220410557455	-0.0322129017616979	0.131382387104111	33.147443960098	-0.245184323954866	0.80782535131778	0.0980773208746655	0.101021716369148	54.8389840197404	0.970853836181879	0.335883857367473	0.0162984476513325	0.167507370328311	35.1419363884405	0.0972998836969857	0.923041078016369	0.105416179435989	0.100837983739879	57.8096489591651	1.04540149977532	0.300189073248097
cg00442507	X	15489524	0.0348221152814097	0.0957021841672777	58.0196731624558	0.363859148925422	0.717285785849127	-0.226718240389493	0.137541846971321	107.878033006073	-1.64835826609749	0.102188640022442	-0.00504481032372522	0.127108025945123	33.147443960098	-0.0396891564180475	0.968579035876326	-0.00481606929190972	0.164795231067313	54.8389840197404	-0.0292245671231986	0.97679158654042	0.311690400332015	0.144481838112142	35.1419363884405	2.15729813798528	0.037901421085191	0.0780957971583414	0.1744775938456	57.8096489591651	0.447597857335483	0.65611623500786
cg00445137	X	38782755	-0.00952599502220756	0.0483503278614656	58.0196731624558	-0.197020277701149	0.844500231583445	0.0937216044910813	0.0954727536382102	107.878033006073	0.98165812673881	0.328464748436851	0.0177696899463998	0.0565587802992211	33.147443960098	0.314180925620924	0.755352555911856	0.132320903393329	0.125230960033061	54.8389840197404	1.05661494057377	0.295319954950109	-0.0531427103063098	0.0679262893776852	35.1419363884405	-0.782358506451376	0.439244080516595	-0.101914652721683	0.125891501953555	57.8096489591651	-0.809543544561749	0.421522229952745
cg00445257	X	141077923	-0.075619802471119	0.0693274208950133	58.0196731624558	-1.09076324338727	0.279886321955115	0.12379045774512	0.0805538762116528	107.878033006073	1.53674116711484	0.127284610681276	0.0116520499436994	0.0889162724890448	33.147443960098	0.131045191363988	0.896531686878172	0.296968973257947	0.0945928989972861	54.8389840197404	3.13944256287639	0.00272521365635403	0.0820892714142118	0.111514725268887	35.1419363884405	0.73612943238013	0.466537547479339	0.0193541195320767	0.10691651035598	57.8096489591651	0.181020868223596	0.85698435664942
cg00450339	X	149886504	0.0254527911962805	0.0417716802085939	58.0196731624558	0.609331275859091	0.544683675216947	0.0148115674688194	0.0922123994482563	107.878033006073	0.160624466529913	0.872689584117115	0.0395487958020105	0.0548862755716998	33.147443960098	0.720558926435929	0.47623207287814	-0.188196133564465	0.123034886524439	54.8389840197404	-1.52961602095747	0.131860164233814	0.00891202705478531	0.0668602131847931	35.1419363884405	0.133293428636753	0.894721708216945	-0.292131695960507	0.130011296460489	57.8096489591651	-2.24697163949355	0.0284751653354813
cg00453583	X	132518648	-0.0209335533267317	0.0448178686563172	58.0196731624558	-0.467080518425793	0.642191657996572	0.0362506903187987	0.10883192422158	107.878033006073	0.333088756613297	0.739713764461891	0.0530895221850521	0.0573365888799997	33.147443960098	0.925927461366139	0.361176331540508	-0.00524224973860833	0.153485983669744	54.8389840197404	-0.0341545828046948	0.972877899244935	-0.00683369114403739	0.0701940113926654	35.1419363884405	-0.0973543327764772	0.922998151439563	-0.000849856612525382	0.152885664206517	57.8096489591651	-0.00555877241294124	0.995583902528256
cg00454487	X	151080893	0.110673412438092	0.0953729638847567	58.0196731624558	1.16042752505651	0.250627444785831	-0.0210191687198896	0.105231519923382	107.878033006073	-0.19974213748118	0.842058284425025	0.177195027411041	0.129605554872634	33.147443960098	1.36718698195593	0.180767230169909	-0.167096567076606	0.138938371129298	54.8389840197404	-1.20266680628567	0.234272318562877	-0.0641976569688538	0.160737462102655	35.1419363884405	-0.399394491670238	0.692019587346303	-0.148536081110532	0.139741048071214	57.8096489591651	-1.06293807840082	0.292230172509778
cg00455738	X	103498075	-0.0406753549078311	0.0693893454690515	58.0196731624558	-0.586190208783175	0.560021374150002	0.139590091003704	0.134857864636852	107.878033006073	1.03509047380807	0.302941423551756	-0.092378310917973	0.096282817201886	33.147443960098	-0.959447527633866	0.344279888962543	-0.138049790693854	0.201572895224675	54.8389840197404	-0.684862865813293	0.49631504315408	-0.0728836344188203	0.119503293128541	35.1419363884405	-0.60988808350599	0.545859705080642	-0.156071915024032	0.20392776998858	57.8096489591651	-0.765329386148697	0.447188783332267
cg00457389	X	18372736	-0.0355777992040354	0.0451886610568328	58.0196731624558	-0.787316958988672	0.434300867620495	-0.0182183451202161	0.119230815099845	107.878033006073	-0.152798964805868	0.878842246496103	0.00219012081432057	0.0583462900522785	33.147443960098	0.0375365907988018	0.970282323065114	0.0404048167757	0.168067964297627	54.8389840197404	0.240407605010009	0.810910750930959	0.00558438747827589	0.071514753405402	35.1419363884405	0.078087208755642	0.938201619066697	0.213723403750895	0.164663972639338	57.8096489591651	1.29793664227336	0.199463986231982
cg00458505	X	17393449	0.0576289164487432	0.11921493850343	58.0196731624558	0.48340348258524	0.630628621362011	-0.00722894197261665	0.036828193982456	107.878033006073	-0.196288256113246	0.8447538451745	0.10470102316936	0.16717277959499	33.147443960098	0.626304254933244	0.535404942882528	0.0121273525042301	0.0551603357504451	54.8389840197404	0.219856393896808	0.826799366309427	0.45580491542813	0.193047659834926	35.1419363884405	2.3611004444078	0.0238948535545686	-0.0370236893339482	0.0559659878965963	57.8096489591651	-0.661539101254744	0.51089491837265
cg00459767	X	20157965	0.080337910327172	0.0904323599767455	58.0196731624558	0.888375691487325	0.378006979941586	-0.0181648435490573	0.0441599424634231	107.878033006073	-0.411342101817793	0.681637747103506	0.133868385068299	0.0924099827935282	33.147443960098	1.44863553721682	0.156833838962983	-0.0488872708898153	0.0560118486155998	54.8389840197404	-0.872802310548982	0.386576579702897	0.178409736002914	0.112190606309981	35.1419363884405	1.59023773799716	0.120738453756791	-0.0672256287372482	0.0568690049771087	57.8096489591651	-1.18211367975065	0.242000206470018
cg00461890	X	19949267	-0.0313815486257363	0.111346891215278	58.0196731624558	-0.281835876001813	0.77907220572265	-0.10340701829993	0.0816610020391323	107.878033006073	-1.26629622118006	0.208134574971446	0.0106079230398102	0.103951666892552	33.147443960098	0.102046685319389	0.919334446534302	-0.0803914576616336	0.104542739506778	54.8389840197404	-0.768981739343278	0.445203528644452	-0.00440434496685786	0.127845297867865	35.1419363884405	-0.0344505823859865	0.972712790272349	-0.0496832658436132	0.110291486849002	57.8096489591651	-0.450472355238385	0.654054845421417
cg00465013	X	130191433	0.232358682145579	0.145959223019872	58.0196731624558	1.59194244349975	0.116831886728932	-0.0464601702957618	0.0915997826074479	107.878033006073	-0.507208303046607	0.613043962659967	0.20257729668746	0.17253028043424	33.147443960098	1.17415503051172	0.248699978655614	0.185695968584811	0.128307726453676	54.8389840197404	1.44727035321489	0.153513884262779	-0.150085113207721	0.218485764250912	35.1419363884405	-0.68693314515156	0.496633259394942	0.0830083400080793	0.128889532862424	57.8096489591651	0.644027006418606	0.522105021429952
cg00465090	X	10210332	0.0487605566973534	0.0652640563574757	58.0196731624558	0.747127276770441	0.458003947150026	-0.0199239487367454	0.0782113354552872	107.878033006073	-0.254745026673733	0.79940502804567	0.087441240624703	0.0756737808806506	33.147443960098	1.1555024687165	0.256146169853295	-0.0205490631147267	0.100814064450209	54.8389840197404	-0.203831312890631	0.839239850917612	0.0252458936719531	0.0942835413678034	35.1419363884405	0.267765649292573	0.790445121504152	-0.0339387658352896	0.102897500263487	57.8096489591651	-0.329830809770727	0.742720019420107
cg00466309	X	148622572	-0.168250781204794	0.0580244615905879	58.0196731624558	-2.89965260499868	0.005267383671693	-0.0697152224841525	0.033252673083037	107.878033006073	-2.09652987325449	0.038373314478853	0.00646003953133181	0.0714204006053428	33.147443960098	0.0904509002550813	0.928473279647728	0.040262442256246	0.0425105960896784	54.8389840197404	0.947115447906452	0.347734882015756	-0.104748106304376	0.0856697463380753	35.1419363884405	-1.22269658522172	0.229581319666523	0.0854422159380375	0.0428825831587661	57.8096489591651	1.99246896162251	0.0510486665631826
cg00467547	X	123480594	-0.038582674368339	0.0728981309993043	58.0196731624558	-0.529268361745889	0.598638583577867	0.0259748197524487	0.0708196022944286	107.878033006073	0.366774436891919	0.714505703046867	-0.139733228052172	0.086620627032457	33.147443960098	-1.61316343276774	0.116190425127261	0.085482152360061	0.09189166141679	54.8389840197404	0.930249285322445	0.356319124137694	0.0344497981864517	0.122595565296515	35.1419363884405	0.281003624422546	0.780355522589408	-0.0203295073308501	0.0932191416466929	57.8096489591651	-0.218082970640304	0.828132463758463
cg00470472	X	10042971	0.0236260488217695	0.0565451498327417	58.0196731624558	0.417826266119278	0.677616462872419	0.0112973212138785	0.0779108967948675	107.878033006073	0.145003095569845	0.8849789971283	0.0869027945328913	0.0718829272624287	33.147443960098	1.20894902089377	0.235235556181127	-0.0462335598488604	0.0984489370862445	54.8389840197404	-0.469619695419955	0.640488781281218	0.0458144439100899	0.0901260851809874	35.1419363884405	0.508337223547293	0.614393307940731	0.0929916949416853	0.0983673539514027	57.8096489591651	0.945351188236972	0.348414247353142
cg00473057	X	119508077	0.0530474565125622	0.0661948305004368	58.0196731624558	0.801383674699675	0.426179429926963	-0.0600240692870796	0.0606835053696698	107.878033006073	-0.989133190665684	0.32481136678387	0.0843418930921595	0.0825679408941575	33.147443960098	1.02148475762858	0.314422499127896	0.0701575403959793	0.0915704979248086	54.8389840197404	0.766158773687	0.446867295087199	-0.0276062176401955	0.101378046792843	35.1419363884405	-0.272309622384089	0.786977608158213	0.168327102766452	0.0893610406972002	57.8096489591651	1.88367437815355	0.064641972676296
cg00473354	X	48334413	0.0567030591851211	0.0887560904526649	58.0196731624558	0.638863867211026	0.525425625249823	0.0581062878186339	0.0368576539063248	107.878033006073	1.57650532956637	0.117837468256865	0.166791254970127	0.0886964199786605	33.147443960098	1.88047336082173	0.068854526727972	-0.0277303046880355	0.0468273324423432	54.8389840197404	-0.592182027925225	0.556162534637484	0.267478457682193	0.112374249569326	35.1419363884405	2.38024688669606	0.0228557724213944	0.021772958309688	0.0486724323565259	57.8096489591651	0.44733655696927	0.65630375503215
cg00478198	X	49644500	-0.135424737102242	0.0933277392932073	58.0196731624558	-1.4510662974143	0.152146954307389	-0.0113083092545111	0.0293392252458698	107.878033006073	-0.385433124417729	0.700675501499215	-0.047734669315645	0.107006549970773	33.147443960098	-0.446091097495274	0.658431918955619	-0.0348592656516122	0.0382089325421207	54.8389840197404	-0.912332884808654	0.365586939016192	0.226794534792668	0.14757889574834	35.1419363884405	1.53676807000515	0.133306055304272	-0.0321386595748312	0.0388927248413934	57.8096489591651	-0.826341165498031	0.412008169572976
cg00478717	X	119931182	-0.11648485069336	0.110803170122746	58.0196731624558	-1.05127723840681	0.297490268398936	-0.0263077377610412	0.0562211985784939	107.878033006073	-0.467932709124146	0.640776691777963	-0.197539934973127	0.124884336435274	33.147443960098	-1.58178311717667	0.123195248996082	0.131715908033481	0.0861884050155122	54.8389840197404	1.52823234180717	0.132202811117568	0.0333880981036682	0.161416394248139	35.1419363884405	0.206844529387405	0.837325138837874	0.0922516938597047	0.0867731235827197	57.8096489591651	1.06313671849974	0.292140861329086
cg00480184	X	77586487	0.0768217905313771	0.10600415612018	58.0196731624558	0.724705458192429	0.471545315841034	-0.0781752288705527	0.0643938153436139	107.878033006073	-1.21401765764925	0.227392032926109	0.171647792393541	0.108629444571733	33.147443960098	1.5801221581336	0.123575426645763	-0.131705928284559	0.0890830579270236	54.8389840197404	-1.47846213802463	0.145005334220637	0.0402187404271886	0.142892185651576	35.1419363884405	0.28146214045082	0.780006734253336	-0.180334673578645	0.0878035111796533	57.8096489591651	-2.05384353263124	0.0445229565033067
cg00481999	X	47696603	-0.00793412487274673	0.065217590261927	58.0196731624558	-0.121656210247599	0.903591672423778	0.194782483337966	0.081318976967758	107.878033006073	2.39528939739608	0.018330264093755	-0.100642990365305	0.0814833054414541	33.147443960098	-1.23513632418382	0.225463158145916	-0.060586186699877	0.0744982845654222	54.8389840197404	-0.813256131376717	0.419588184255798	0.0727627839274606	0.100369351984521	35.1419363884405	0.724950221245648	0.473282366956142	-0.0169594122312131	0.0779381626953342	57.8096489591651	-0.217600872854914	0.828506331907057
cg00482778	X	38080458	-0.249788565214136	0.112921894498523	58.0196731624558	-2.21204724135586	0.0309146342693935	0.132116964785843	0.0751421922024109	107.878033006073	1.7582261165599	0.081545118766135	0.296120288464202	0.114630210897922	33.147443960098	2.58326566918643	0.014384410036525	-0.0173191644818238	0.111863460063678	54.8389840197404	-0.154824144291307	0.87752839259122	0.0486522162862128	0.155853217107279	35.1419363884405	0.3121669041501	0.756758463692223	0.0608970269575734	0.11216641417971	57.8096489591651	0.542916767045847	0.589274331486153
cg00483432	X	129710054	0.0340926096598487	0.0940494511792909	58.0196731624558	0.362496635890585	0.718298081936359	0.0742732972115122	0.0670588382919347	107.878033006073	1.10758401283616	0.270504958130847	0.0793542542958602	0.0988666882721392	33.147443960098	0.802638944246121	0.427901085629734	-0.0392420610393228	0.0997352783125125	54.8389840197404	-0.393462190142599	0.695503754821638	0.267425925242768	0.116249805042917	35.1419363884405	2.300441924561	0.0274747829451759	0.0519206011850798	0.0999966128630746	57.8096489591651	0.519223598665033	0.605587066322102
cg00484111	X	41112620	-0.100592260301196	0.0968090935207971	58.0196731624558	-1.03907863035188	0.303079131844473	0.0624622928262214	0.0966691931804822	107.878033006073	0.646144762060895	0.519557804621259	-0.0101943181263102	0.133673066672183	33.147443960098	-0.0762630676478047	0.939668257453049	0.217008553442289	0.141669262006875	54.8389840197404	1.53179702052628	0.131321509318595	-0.158600372473408	0.159431643783019	35.1419363884405	-0.994786033124374	0.326641082292844	-0.0212832169769032	0.143052774403309	57.8096489591651	-0.148778778081573	0.88224597996489
cg00488364	X	114253315	0.0962340504358025	0.103522105606214	58.0196731624558	0.929599044303309	0.356430378178368	-0.0739339475679998	0.0842742967084473	107.878033006073	-0.877301270442866	0.382272598208277	0.167600269894971	0.112022432346903	33.147443960098	1.49613132284039	0.144080923582887	-0.10039144225492	0.118101068766261	54.8389840197404	-0.850046856507367	0.398995129875528	0.0709732926042802	0.146674804199968	35.1419363884405	0.483881965900013	0.63147144397606	-0.152057691412338	0.116534778563026	57.8096489591651	-1.30482670742022	0.197122236376724
cg00489811	X	136627602	-0.16942484012567	0.171012600878774	58.0196731624558	-0.990715533563347	0.325938356340987	-0.0459762864152255	0.125465318237455	107.878033006073	-0.366446178602211	0.714749884040701	0.154450711488046	0.172417915787853	33.147443960098	0.895792706821055	0.376822955098274	-0.0660262328194429	0.177282593645812	54.8389840197404	-0.372434943902924	0.711004546063945	-0.268603917616423	0.214648483112889	35.1419363884405	-1.251366484035	0.219067207570921	-0.0595441264943326	0.175651296725131	57.8096489591651	-0.338990531834847	0.735845171673394
cg00491350	X	45015865	-0.00671540389493946	0.0694836600968886	58.0196731624558	-0.0966472388699076	0.923339615163567	0.0671699331394805	0.0602357283151307	107.878033006073	1.11511780496905	0.26727794696109	0.0565333784337075	0.0946776170799252	33.147443960098	0.597114504751245	0.554488079701972	0.0219251262335351	0.0813984681672169	54.8389840197404	0.269355514018941	0.788667026020118	0.0725747117548868	0.116227017861777	35.1419363884405	0.62442204136388	0.536383607633157	-0.255379930943865	0.0806383269380665	57.8096489591651	-3.16697953244997	0.00245981451338062
cg00491867	X	99354217	-0.0479552505037446	0.17015831538664	58.0196731624558	-0.281827252431236	0.779078785677003	-0.0640855349865948	0.103604663338467	107.878033006073	-0.618558401924759	0.537511201414664	-0.0850042907428982	0.177004087904198	33.147443960098	-0.480239138820941	0.63421155004955	-0.027661919134446	0.12782386195947	54.8389840197404	-0.216406535606137	0.829473883254006	-0.104104521450616	0.214270969793864	35.1419363884405	-0.485854530600988	0.630086113025371	-0.200114479164525	0.133396773068676	57.8096489591651	-1.50014482780255	0.13901890248616
cg00497084	X	18709116	0.0954202267693993	0.0953724369751527	58.0196731624558	1.00050108601355	0.32122261955509	-0.0429092078117394	0.0425327527528858	107.878033006073	-1.00885094508321	0.315303608644386	0.132477071884749	0.121227519287246	33.147443960098	1.09279702054158	0.282361704354165	-0.145450815871327	0.0609502914652077	54.8389840197404	-2.38638425468982	0.0204933990785707	0.192605225899167	0.150452560818405	35.1419363884405	1.28017246666635	0.208870668877624	-0.0552095212599507	0.0631653096989262	57.8096489591651	-0.874048136914133	0.385708655927389
cg00500551	X	81903666	0.0309021623787297	0.0950353492516461	58.0196731624558	0.325164926756919	0.74622592087173	-0.0450918375241171	0.0695270315820359	107.878033006073	-0.648551167770088	0.518006706666347	0.11662662301459	0.107358037289224	33.147443960098	1.08633341256413	0.285168568264427	0.0843569151232783	0.095350918266038	54.8389840197404	0.884699556724924	0.380181327251846	0.0620403100429242	0.136797930321244	35.1419363884405	0.453517899702388	0.652964109056135	-0.00426196668859477	0.100023865927869	57.8096489591651	-0.0426094977339533	0.966159655434926
cg00504583	X	19534132	0.0214022386961358	0.141763102382304	58.0196731624558	0.150971856121056	0.880521598845132	0.0135383115819138	0.0574395772114899	107.878033006073	0.235696574368338	0.814115004287765	-0.466111623035869	0.18104048143316	33.147443960098	-2.57462651085557	0.0146858645224277	0.0800876491306129	0.079538915214546	54.8389840197404	1.00689893638336	0.318405658011782	-0.387789853722062	0.235664264214332	35.1419363884405	-1.64551827581875	0.108779499060039	0.0277746074218478	0.079195521727273	57.8096489591651	0.350709318103816	0.727081234130426
cg00506950	X	123357817	0.0571321516056201	0.0545069932577113	58.0196731624558	1.04816186311171	0.298910831998052	-0.127341339215942	0.0959052158600755	107.878033006073	-1.32778325009696	0.187052448073901	-0.0296539364558746	0.0759976980330711	33.147443960098	-0.390195193056642	0.698888455377457	0.196304873127247	0.129301118687203	54.8389840197404	1.51819934058061	0.134708573838322	-0.0717333292034418	0.0929083438085345	35.1419363884405	-0.772087051204678	0.445224375713757	-0.0317008188213234	0.134243852328758	57.8096489591651	-0.236143542303073	0.814155957151742
cg00509293	X	118102154	-0.023567383390893	0.135528975889822	58.0196731624558	-0.173891842952108	0.862555774930645	0.0477798366982803	0.0907622070419116	107.878033006073	0.526428766504287	0.599671020483032	-0.141579439068161	0.12457610243529	33.147443960098	-1.13648955377861	0.263901538793266	-0.0218787966922277	0.107081678097771	54.8389840197404	-0.204318769381362	0.838860805457735	-0.0856502690188613	0.156098386029209	35.1419363884405	-0.548694135779434	0.586684813628147	-0.100639357254195	0.110512517919627	57.8096489591651	-0.910660250519204	0.366256017166008
cg00510083	X	74293779	0.0523417680652158	0.143026273780632	58.0196731624558	0.365959111439172	0.715726590254509	-0.055803481584109	0.0734558453886204	107.878033006073	-0.759687418868832	0.449098404457225	0.13631751737589	0.142720824577409	33.147443960098	0.955134037233326	0.346424152612082	-0.0947233338347147	0.104322908171712	54.8389840197404	-0.90798210570207	0.367860647922728	0.0114396789638993	0.189790686306363	35.1419363884405	0.0602752389304985	0.952277909044929	0.0224506820477288	0.107444095187724	57.8096489591651	0.208952218439771	0.835220079437774
cg00510327	X	73835412	0.0498380708656898	0.0605665417853229	58.0196731624558	0.82286472690384	0.413954212373242	-0.00130056391350984	0.0760214430471499	107.878033006073	-0.0171078561703072	0.986382172215592	0.0867561529549993	0.0703759542862165	33.147443960098	1.23275277521872	0.226339903194106	-0.0501294989341085	0.0955252341701294	54.8389840197404	-0.524777556104479	0.601852959103064	0.0082598276112443	0.0886924718224641	35.1419363884405	0.0931288466937533	0.926330126384983	-0.147031928141384	0.0969153882377011	57.8096489591651	-1.5171164333652	0.134687112595201
cg00512952	X	9902165	-0.0400414480559025	0.061179061339365	58.0196731624558	-0.654495953015518	0.51537855271742	0.118658906023235	0.0800347173100365	107.878033006073	1.48259292981041	0.141098061341529	-0.0326484061265258	0.0690728144612833	33.147443960098	-0.472666509699353	0.639548620599627	0.0356930799660417	0.117752090742131	54.8389840197404	0.303120562370371	0.762944935853406	-0.0896669235535688	0.0843174962787465	35.1419363884405	-1.06344385816602	0.294833927626246	0.0744758657530992	0.120675504549943	57.8096489591651	0.617158105374041	0.539553732501219
cg00514981	X	128722240	-0.00211386612282517	0.0509760047093584	58.0196731624558	-0.0414678658101485	0.967065284414935	-0.11008353418263	0.0652891589628705	107.878033006073	-1.68609208529143	0.0946682659366571	0.079769745438749	0.0671835429068083	33.147443960098	1.18734055971712	0.243532578223826	0.0947194304396328	0.0947820365461785	54.8389840197404	0.999339472870314	0.322019585718793	-0.00471934031836656	0.0838618609635468	35.1419363884405	-0.0562751680459127	0.955441351326752	-0.0853257977035379	0.0939915146543832	57.8096489591651	-0.907803199228036	0.367751054665972
cg00517765	X	18707777	0.104551687150913	0.0601151677203841	58.0196731624558	1.73918981041887	0.0873048088997564	-0.0204382273191239	0.0705740367648955	107.878033006073	-0.289599805481017	0.772678278757138	0.13288769968215	0.0718850199402733	33.147443960098	1.84861463198538	0.0734505354640837	-0.0253879685747388	0.0934716223730671	54.8389840197404	-0.271611510854166	0.786940659479886	0.12215371517824	0.0892345144169036	35.1419363884405	1.36890659378206	0.179715439188081	-0.129840288466062	0.0920792478047018	57.8096489591651	-1.41009284460545	0.163870150127081
cg00519399	X	133557876	0.0466181886485675	0.0967976488140394	58.0196731624558	0.481604555686337	0.631898492922404	-0.158683777716808	0.0611546783854205	107.878033006073	-2.59479375750651	0.0107804838199012	0.065173645511626	0.103922883753596	33.147443960098	0.627134690239681	0.534867139165917	0.0221182596003668	0.0900799276369577	54.8389840197404	0.245540379311897	0.806954665213939	-0.00978565126252685	0.129814454770526	35.1419363884405	-0.0753818307816722	0.940338418899799	-0.0725983807390131	0.0884902996495352	57.8096489591651	-0.82041061027636	0.415352178973941
cg00522377	X	114265462	0.0386788155015441	0.0711188594646063	58.0196731624558	0.543861583168293	0.588620609466419	0.00922006068613055	0.0514685381940296	107.878033006073	0.179139742639904	0.858163998617358	-0.0365695876036534	0.101878172886999	33.147443960098	-0.358954097500508	0.72190584052403	0.00555116628668365	0.0714510390605846	54.8389840197404	0.0776918902743558	0.9383559271795	-0.169106676847126	0.12288661472633	35.1419363884405	-1.37611958164629	0.177491336098117	0.0553826893064064	0.0743969933782265	57.8096489591651	0.744421068534943	0.45963723516086
cg00523465	X	134156667	-0.0976866920286395	0.0921184715266149	58.0196731624558	-1.06044629714048	0.293336215093737	-0.0940006250741466	0.106364759936254	107.878033006073	-0.883757224953851	0.378792593497489	-0.268311984823887	0.106177070268329	33.147443960098	-2.52702381169317	0.0164538373680105	0.0617592638807109	0.146161441753003	54.8389840197404	0.422541425016027	0.674282085392895	-0.189469244984915	0.136508226731072	35.1419363884405	-1.38796942515544	0.173883965593982	-0.0175152626928922	0.14984597404563	57.8096489591651	-0.116888443646531	0.907353599661995
cg00523861	X	137827166	-0.000969283496186674	0.085557949685037	58.0196731624558	-0.0113289705954254	0.990999848304113	-0.055360736313268	0.0492103183061132	107.878033006073	-1.12498228458707	0.263093331159252	0.127908772377717	0.0896719646596799	33.147443960098	1.42640760535527	0.163102079581036	-0.0708040554905138	0.0653635706097709	54.8389840197404	-1.08323420568964	0.28344438103054	0.178941718107886	0.107618962124687	35.1419363884405	1.66273409978219	0.105260994779097	-0.00317357494335801	0.0660004200369884	57.8096489591651	-0.0480841628216829	0.961814905407154
cg00524424	X	49089903	0.0406023266192576	0.0642737852237865	58.0196731624558	0.631708969339361	0.530058298466226	-0.0592470293549447	0.0614066427463303	107.878033006073	-0.964830948333931	0.336787390920507	-0.128981241023544	0.0695490937769255	33.147443960098	-1.85453517823315	0.0725770854398885	-0.0210579179876147	0.0877624108091607	54.8389840197404	-0.239942337425131	0.811269603010427	-0.0297863574578087	0.102088244967076	35.1419363884405	-0.291770687873174	0.772177451882314	0.112643898082763	0.0884968533622046	57.8096489591651	1.272857664461	0.208163826294843
cg00524680	X	150012589	-0.133552477871764	0.120902302696573	58.0196731624558	-1.10463138329911	0.273879357829319	-0.0437280226461581	0.0776778591228339	107.878033006073	-0.562940626067074	0.574643421456302	0.0843099127766066	0.132902386395665	33.147443960098	0.634374709612863	0.530190482717231	-0.0469557069655931	0.0932023712130093	54.8389840197404	-0.503803780466896	0.616417272565351	-0.0377225856152208	0.166825358423989	35.1419363884405	-0.226120213207324	0.822417975508918	-0.0374518841557078	0.100561226581128	57.8096489591651	-0.372428672849305	0.710935607866007
cg00525383	X	136647793	-0.0351890565711365	0.106124867440032	58.0196731624558	-0.331581630394222	0.741399958760278	0.00207677518114833	0.0430099760383385	107.878033006073	0.0482858948653474	0.961577677382909	-0.0775218057434465	0.0715788869981805	33.147443960098	-1.08302614073082	0.286612379612444	-0.0703184415323586	0.0540308442834493	54.8389840197404	-1.30144998592773	0.198545622130051	-0.0447838101425219	0.0892454830535285	35.1419363884405	-0.501804781712717	0.618934415959436	-0.0298186686825249	0.0550666348053099	57.8096489591651	-0.541501560572021	0.590242838573646
cg00529027	X	151806225	-0.295459566331664	0.122576453443311	58.0196731624558	-2.41041046654453	0.0191243720120904	-0.036483065527282	0.0483253465992982	107.878033006073	-0.754946794894004	0.451925934158735	0.0152737853508324	0.142892552657384	33.147443960098	0.106890002780303	0.915520570008093	-0.0636629854833052	0.0656091315053475	54.8389840197404	-0.970337268953427	0.336138869565514	0.0519967282114679	0.179287529231576	35.1419363884405	0.290018655699731	0.773506430001979	0.0191583435959335	0.0664891636288162	57.8096489591651	0.288142346065402	0.774268346073917
cg00536065	X	10544941	-0.0937490884882016	0.0725145638232316	58.0196731624558	-1.29283117135936	0.20119407526953	-0.060785369977626	0.0744052772969514	107.878033006073	-0.816949713593992	0.415757666502167	0.00756629971588809	0.096357723469506	33.147443960098	0.0785230227889576	0.93788413340634	0.23460487735074	0.0917520084189396	54.8389840197404	2.556945416165	0.0133573478418711	-0.0707453634856334	0.120660807749389	35.1419363884405	-0.586316011016358	0.561410642690958	0.128000839591213	0.0961453990670633	57.8096489591651	1.33132568831432	0.188308225197527
cg00536175	X	48645024	0.0117292075274048	0.0741339131128206	58.0196731624558	0.158216490063795	0.874835606180449	0.0427675480721256	0.0552522932269371	107.878033006073	0.774041140635864	0.440599502696202	0.00473828166548814	0.0966510446187166	33.147443960098	0.0490246296269266	0.961193879799387	-0.133585319166579	0.0792193499231509	54.8389840197404	-1.68627133769927	0.0974255198085416	-0.137001730138344	0.115111000902254	35.1419363884405	-1.19017060979844	0.24195772353901	-0.163219180372823	0.0778172821701828	57.8096489591651	-2.09746698703599	0.0403354647115686
cg00538420	X	107979988	-0.0201660124030149	0.0610912606493783	58.0196731624558	-0.33009651771231	0.742515982895084	0.172637365466863	0.0859181809091104	107.878033006073	2.00932286554682	0.0469999654498229	0.0336777618612383	0.0840563695335302	33.147443960098	0.400656869290603	0.691243603554714	0.0392915408799857	0.104384464219531	54.8389840197404	0.376411769450208	0.70806325136435	0.0847219487456585	0.103833917644388	35.1419363884405	0.815937129867484	0.420032498097592	0.0488143686361863	0.106277389433188	57.8096489591651	0.45931094936119	0.647733421005824
cg00547789	X	154493750	-0.176551289801687	0.0857067772573432	58.0196731624558	-2.05994549616041	0.043898964542981	0.0821607762187314	0.114993397788958	107.878033006073	0.714482551159302	0.476472054033209	-0.135181972111854	0.106944309814492	33.147443960098	-1.26404081101971	0.215032327625006	-0.0995102090935331	0.134775742135283	54.8389840197404	-0.73833916635865	0.463456554187303	-0.0931365049982082	0.133431724681426	35.1419363884405	-0.698008702357524	0.489764934044085	-0.0341829728926249	0.144756177480346	57.8096489591651	-0.236141721117677	0.814157363535401
cg00550141	X	24666268	0.0565476188226738	0.13531094868855	58.0196731624558	0.417908671624432	0.677556551028794	0.0692168206445845	0.0424624791440802	107.878033006073	1.63007017112034	0.106003145715282	0.0474250375468763	0.108448565427965	33.147443960098	0.437304425002998	0.664726596691838	-0.0611071449317506	0.0495018696959659	54.8389840197404	-1.23444114953764	0.222302247800875	0.074661339364718	0.132160754605285	35.1419363884405	0.564928216305238	0.575711464730377	0.0363612371382401	0.0507287251645189	57.8096489591651	0.716778058591392	0.476397053120491
cg00550439	X	10894534	0.0445163647665416	0.0675919930383744	58.0196731624558	0.658604115154114	0.512755229173096	-0.0114103980787216	0.0466267402792461	107.878033006073	-0.244717902439354	0.807139740220236	0.0992102407053972	0.081379181909447	33.147443960098	1.21911081406288	0.231406829806704	-0.070077204574682	0.0593027052125141	54.8389840197404	-1.18168647321496	0.242429190044042	0.0135704039957677	0.103343142613575	35.1419363884405	0.131314024835792	0.896275801340086	-0.0848726220707699	0.0604427711238999	57.8096489591651	-1.40418151736941	0.165614665814311
cg00550604	X	8111580	-0.140376818914643	0.0612685207167012	58.0196731624558	-2.29117362835852	0.0256033666778004	-0.0141621992249539	0.0380855881157754	107.878033006073	-0.37185192419512	0.710732508385128	-0.00643673020187341	0.076605153023242	33.147443960098	-0.084024767888924	0.933542156502342	-0.0321013199008794	0.046871648569617	54.8389840197404	-0.684877124669518	0.496306114695878	-0.0831472753288753	0.0930744253419632	35.1419363884405	-0.893341807090243	0.377751402898042	0.0184276144340755	0.0467126967398243	57.8096489591651	0.39448834514333	0.694672144793294
cg00551957	X	45017137	-0.0366587687495432	0.0795976127961085	58.0196731624558	-0.460551107775626	0.646842280880164	0.207915531868624	0.0865678430092286	107.878033006073	2.40176403432461	0.0180256090202639	-0.119445469152815	0.0952326459251334	33.147443960098	-1.25424919146651	0.218524373410714	0.166411726134001	0.114673627531173	54.8389840197404	1.45117695948673	0.152427327724167	0.0240468624904522	0.121366686283464	35.1419363884405	0.198133962678097	0.844081992291729	0.0676536253957191	0.115463366303057	57.8096489591651	0.585931517171847	0.56020227140412
cg00552245	X	95691700	0.0162028646108048	0.114210226738175	58.0196731624558	0.141868771944123	0.88767514090173	-0.0953338548012372	0.0630425747619922	107.878033006073	-1.51221385168921	0.133403487809668	0.187496214119211	0.123287995217225	33.147443960098	1.52079862916788	0.137793195199238	-0.0873328308984936	0.0828126425639033	54.8389840197404	-1.05458331233787	0.296240186447054	0.274960224792423	0.148966702994274	35.1419363884405	1.84578311304233	0.0733620236315863	-0.0389522850538247	0.0836551472191914	57.8096489591651	-0.465629269072503	0.64323040265088
cg00553200	X	153210234	-0.181819494433274	0.0781913067498754	58.0196731624558	-2.3253159716961	0.0235734170786214	0.119958316400142	0.122375017405439	107.878033006073	0.98025167998718	0.329155147455882	-0.0397700647535323	0.0934294951159908	33.147443960098	-0.425669267549382	0.673100029556815	0.141447004394072	0.149865541405128	54.8389840197404	0.943826066138189	0.349398361252391	-0.0972184879886142	0.11630815047117	35.1419363884405	-0.835869950599138	0.40887562213486	0.0611153309680216	0.152922914546134	57.8096489591651	0.399647960865826	0.690888607173561
cg00554969	X	79278012	0.201560683400582	0.0939347931687229	58.0196731624558	2.1457510747753	0.0360886852040823	0.0677556674823711	0.0699953872607575	107.878033006073	0.96800189460996	0.335208629473526	0.00938668790534522	0.084691004681234	33.147443960098	0.110834532435593	0.912415942864367	-0.20876240923776	0.0742648742192675	54.8389840197404	-2.81105181194259	0.00683494836095276	0.121460148508504	0.108678235579071	35.1419363884405	1.11761244430706	0.271315117132412	-0.0826200746632333	0.0828303313301226	57.8096489591651	-0.997461598142698	0.322697435924421
cg00560831	X	38084656	0.0645023707543405	0.0859045733131404	58.0196731624558	0.750860731467877	0.455771108247869	0.100674124812516	0.0863728806047603	107.878033006073	1.16557563100387	0.2463567217254	0.157626981616039	0.0875404973399424	33.147443960098	1.80061784437816	0.0808686863791473	-0.0634270328920043	0.125120296579635	54.8389840197404	-0.506928409106152	0.614237455311455	0.0674299958280522	0.110356443630586	35.1419363884405	0.611020014869017	0.545118590009811	-0.139677210888664	0.123208659455404	57.8096489591651	-1.13366391214751	0.261615060942803
cg00562316	X	133935065	0.0227937380366696	0.0749327860774338	58.0196731624558	0.3041891170724	0.762072155668586	-0.0201499929297055	0.0455038393409593	107.878033006073	-0.442819621850412	0.658782873471444	0.0774584572204034	0.0751987646578791	33.147443960098	1.03004959686246	0.310444468535451	-0.109406092454204	0.0657827584519395	54.8389840197404	-1.66314236479055	0.101989507207752	0.045571021681856	0.0935776561946992	35.1419363884405	0.486986141083083	0.62929199536912	-0.0678079930038533	0.0660180182569834	57.8096489591651	-1.02711342742677	0.308645641740588
cg00571700	X	152940274	0.0447288672504304	0.0795290168715372	58.0196731624558	0.562421981434533	0.575995223809157	-0.038913333242132	0.051148793609561	107.878033006073	-0.760786921763453	0.448444066395268	0.17888503531952	0.0966986690922266	33.147443960098	1.84992241360538	0.0732568304837152	0.114637126069043	0.0642934273762053	54.8389840197404	1.78303025281664	0.0801163108235311	-0.086606811796072	0.12457713987205	35.1419363884405	-0.695206294549898	0.491497747343719	-0.0148992942608038	0.0655077533315676	57.8096489591651	-0.22744321859721	0.820881586069789
cg00573203	X	53106360	-0.119169428114866	0.0636469708131873	58.0196731624558	-1.8723503505712	0.0662004815146858	-0.00350518932216266	0.119123736788941	107.878033006073	-0.0294247764269939	0.976580180011194	-0.056673058040291	0.0881835068074169	33.147443960098	-0.642671856587181	0.524857808288293	-0.211136926795925	0.141892143134711	54.8389840197404	-1.48800999217746	0.142476391677472	-0.0111966023341973	0.109505959638191	35.1419363884405	-0.102246511250995	0.919142225247048	-0.297600545165405	0.142903455218478	57.8096489591651	-2.08252868841008	0.0417291535188935
cg00573298	X	40594678	0.036190360929667	0.0476658362164799	58.0196731624558	0.759251568886871	0.450775863020562	-0.0234349469394778	0.127754913165151	107.878033006073	-0.183436756825023	0.854799670117804	0.0498961362088351	0.0625089809785789	33.147443960098	0.798223478094035	0.430422753051477	-0.142175185202678	0.171434349950644	54.8389840197404	-0.829327292013594	0.410514684473833	0.0627424607429761	0.0762192162581737	35.1419363884405	0.823184281119495	0.415954662890528	-0.315725275998123	0.165659610948064	57.8096489591651	-1.90586754484837	0.0616436602133479
cg00574800	X	103495623	0.0393818265975121	0.0598627006415877	58.0196731624558	0.657869193595199	0.513223998537339	-0.0555770015033085	0.0584194447471964	107.878033006073	-0.951344226974626	0.34355627075724	0.0580061023315632	0.0794221355706563	33.147443960098	0.730351833462842	0.470305936313369	0.0715296359691884	0.0883883900236187	54.8389840197404	0.809265062414584	0.421860117566965	0.00805058338896693	0.0984401882345795	35.1419363884405	0.0817814708946175	0.935284517525397	0.055298894020955	0.0880867082139117	57.8096489591651	0.627777960400858	0.532621513599962
cg00575851	X	134232238	-0.0768570321529336	0.114858681682385	58.0196731624558	-0.669144299996963	0.506057442947975	0.0324279940739066	0.0244366654666434	107.878033006073	1.32702205700575	0.18730328327854	-0.0533267997171454	0.12182843902348	33.147443960098	-0.437720454637588	0.664427994602104	-0.0237816960360908	0.0342290708470367	54.8389840197404	-0.69478064836661	0.490126146822708	-0.334972721210008	0.136621096724598	35.1419363884405	-2.45183744854024	0.0193235060096016	0.0169731249639104	0.0342222923631904	57.8096489591651	0.495966920736343	0.621798166848038
cg00577623	X	57934090	0.010445934842556	0.0791363410995373	58.0196731624558	0.131999214234799	0.895441608673028	-0.0489407442287104	0.0786728206931277	107.878033006073	-0.622079439856482	0.535202209598245	0.168510685595013	0.09137557605009	33.147443960098	1.84415456382611	0.0741144456007258	0.108202531770447	0.103545278955862	54.8389840197404	1.04497793488557	0.300617649160868	-0.0137515774670253	0.120162814546367	35.1419363884405	-0.114441206449264	0.909539421190451	0.217621545196908	0.100832763761327	57.8096489591651	2.15824239145148	0.0350747742612191
cg00578645	X	139012736	0.00927631318490323	0.0522459276714187	58.0196731624558	0.177550932643845	0.859694083377769	-0.0811037993201539	0.0877828261967821	107.878033006073	-0.923914196363923	0.357592971775722	-0.0925550211864772	0.0627442399705049	33.147443960098	-1.47511582306178	0.149617446165309	0.138369010010002	0.118702803262289	54.8389840197404	1.1656760093884	0.248790517722279	0.0671601437157155	0.0800699545270441	35.1419363884405	0.838768350905353	0.407268770552015	0.232064637026899	0.115439084136725	57.8096489591651	2.01027787739588	0.0490753569509895
cg00578852	X	100212214	0.0591477042116544	0.0940078492873043	58.0196731624558	0.629178357552769	0.531701908997899	-0.0445811115482511	0.100421366105078	107.878033006073	-0.443940500685907	0.657974805862462	-0.0640985791936479	0.128699863952544	33.147443960098	-0.498046984861487	0.62173937701396	0.301025180512421	0.137964806258484	54.8389840197404	2.18189833100215	0.0334201563900356	-0.385615701896517	0.143166101777872	35.1419363884405	-2.69348468043654	0.0107652729665949	-0.0902491516186505	0.144196771844367	57.8096489591651	-0.62587497947636	0.533860294652462
cg00579634	X	48825540	-0.0128824013484507	0.0378805082163356	58.0196731624558	-0.340079950218178	0.735024485346046	-0.0799878008323264	0.0502116314395633	107.878033006073	-1.59301338233957	0.114083127373488	0.0598460788569676	0.0433128637645489	33.147443960098	1.38171604589099	0.176301243497921	-0.0383458204183687	0.0645747806916297	54.8389840197404	-0.593820373955046	0.55507395104845	0.0124949406068823	0.0592670442488063	35.1419363884405	0.210824426378138	0.834242030264154	-0.0382471088814207	0.0648814588095281	57.8096489591651	-0.589492122760408	0.557828102650247
cg00581583	X	49047791	-0.0864492511654313	0.0641093260633761	58.0196731624558	-1.34846607309474	0.182749039255728	-0.025668901378145	0.0328108381314722	107.878033006073	-0.782329950709895	0.435734545183563	0.0244731170425557	0.0767256811216823	33.147443960098	0.318969042500161	0.751751380307857	0.0343790681061718	0.0482606531991096	54.8389840197404	0.712362262573065	0.479260474853523	0.0521681788020618	0.101976833022915	35.1419363884405	0.511568924584461	0.612152424497133	0.0289978941907339	0.0496210252223156	57.8096489591651	0.584387244334744	0.561233534015374
cg00582864	X	49779175	-0.0268335591139706	0.0629415155616394	58.0196731624558	-0.426325277911241	0.671448448301552	-0.0243745023214399	0.0599480647486173	107.878033006073	-0.40659364774577	0.685111975354457	-0.0534173800738788	0.0745874526038071	33.147443960098	-0.71617112810677	0.47890115468104	0.0944154584480944	0.0888033585516676	54.8389840197404	1.0631969329534	0.292352144909342	-0.202999634303024	0.0854140597269317	35.1419363884405	-2.37665362063357	0.0230476035594897	0.00492604744835687	0.0894002048322383	57.8096489591651	0.0551010756362441	0.95624793103609
cg00583858	X	135632947	-0.0376649682659485	0.0612670974937346	58.0196731624558	-0.614766649747041	0.541112446340617	0.0952603812003334	0.066654997738096	107.878033006073	1.42915586877124	0.1558487926112	0.0549233864305382	0.0638309910572904	33.147443960098	0.860450159409913	0.395722073957173	0.0449696680104795	0.0906370670752704	54.8389840197404	0.496150961870092	0.621770735391339	-0.0171867292463948	0.0812813129531479	35.1419363884405	-0.211447485553063	0.833759603970187	-0.0690326657734499	0.0906353345890466	57.8096489591651	-0.761652903764891	0.449363338992819
cg00584971	X	99665588	-0.00361673422733331	0.0915249917964738	58.0196731624558	-0.0395163567495961	0.968614376245027	0.047066973881558	0.0535141646174049	107.878033006073	0.879523659166867	0.381072408983706	-0.264173539239228	0.117383060337657	33.147443960098	-2.25052523319227	0.0311696820579943	0.00387688864509288	0.0718101207700232	54.8389840197404	0.0539880535434397	0.957140884496309	0.134282573928889	0.153249871014275	35.1419363884405	0.876232867539451	0.38685391413694	-0.0478008374723145	0.0719703869262448	57.8096489591651	-0.66417369023319	0.509219660910088
cg00585631	X	15354929	0.243370945512601	0.201807024545101	58.0196731624558	1.20595874232421	0.232728301005618	0.028089519452963	0.105455010149517	107.878033006073	0.266364958982384	0.790466601580391	0.0609381211307598	0.220357806760087	33.147443960098	0.276541693833002	0.783849125173789	-0.0079682092352013	0.150793466094711	54.8389840197404	-0.0528418733355235	0.958049923155544	0.0108162015535966	0.287848848749996	35.1419363884405	0.0375759764215375	0.970238413318112	0.26478020392778	0.150235291709031	57.8096489591651	1.7624367811033	0.0832816250627298
cg00585765	X	152762260	0.0627576230257815	0.101364408720581	58.0196731624558	0.619128783148903	0.538255079217522	-0.0145137448618472	0.0794081797022943	107.878033006073	-0.182773927273739	0.85531845668011	-0.0938759729461496	0.079812517028687	33.147443960098	-1.17620614461273	0.247890921686032	-0.098811311549376	0.106310122764681	54.8389840197404	-0.929462867502248	0.356722703437333	-0.175459348616974	0.095077338831778	35.1419363884405	-1.84543815353749	0.0734133751282799	-0.0689590004755756	0.110007202567955	57.8096489591651	-0.626858958921146	0.533219568395741
cg00586321	X	73759065	0.011518169496023	0.0497459968727012	58.0196731624558	0.231539625700893	0.817710262721911	-0.0159226706573931	0.0255510649606989	107.878033006073	-0.623170528582052	0.534487736399079	-0.0486143484191223	0.0628017250806191	33.147443960098	-0.774092564443344	0.444362437029241	0.0102908720427512	0.0379342336618273	54.8389840197404	0.271281927941167	0.787192800807373	-0.0468025287190534	0.0761330857771469	35.1419363884405	-0.614746246540584	0.542682582496225	-0.0202695550208109	0.0373734235879457	57.8096489591651	-0.542352106788221	0.589660670743931
cg00588456	X	150250164	0.0626533825655298	0.059836851012644	58.0196731624558	1.04707018342744	0.299409718682636	0.155895588152055	0.120610699530273	107.878033006073	1.29255189431121	0.198927734749947	-0.103106973986165	0.0810609892298979	33.147443960098	-1.2719678721628	0.212236186720567	0.148139725784446	0.141103514734519	54.8389840197404	1.04986559734649	0.298384686980371	-0.0365987323161347	0.10096854476312	35.1419363884405	-0.362476575273995	0.719166859807586	0.00414475314826954	0.14413933622187	57.8096489591651	0.0287551840941574	0.977158884869691
cg00588632	X	13846812	-0.0102676551317011	0.0373201018641849	58.0196731624558	-0.275123984630779	0.784198389581663	0.0023983965423174	0.055085890251927	107.878033006073	0.0435392172360053	0.965352190840205	0.054700279380577	0.0489742377486398	33.147443960098	1.11691946409306	0.27205959002173	0.121244642099066	0.0707981660580569	54.8389840197404	1.71253930503851	0.0924469620356639	0.0428757505685004	0.0605812278441235	35.1419363884405	0.707739874121079	0.483774571431284	0.0509831413707477	0.0718858077279932	57.8096489591651	0.709224017676221	0.481036123567949
cg00592494	X	75249222	-0.0243181058316481	0.0895969857096065	58.0196731624558	-0.27141656205339	0.787034061474535	-0.0868031479202903	0.0595279254418031	107.878033006073	-1.45819205483908	0.147692855556045	-0.0352329941946611	0.106321726641222	33.147443960098	-0.331380944494564	0.742442767614788	-0.0182194901267934	0.0957789516548649	54.8389840197404	-0.190224363620585	0.849835741777159	-0.0413979735793303	0.138441016190612	35.1419363884405	-0.299029685843477	0.766678712914287	-0.02884165976309	0.0974616314173483	57.8096489591651	-0.295928349891711	0.76834523552461
cg00594844	X	77037960	0.0761580907406144	0.0906774577295969	58.0196731624558	0.839878980371509	0.404423881204029	0.0120586925215864	0.0457365011537574	107.878033006073	0.26365577202872	0.792548146381199	0.185706445498046	0.094037029763283	33.147443960098	1.97482253496862	0.0566660151157403	-0.0877562724675133	0.0608597130801389	54.8389840197404	-1.44194357853705	0.155005176015686	0.19384406118778	0.120617951934203	35.1419363884405	1.60709130008708	0.116983634442731	0.0250749033033823	0.0621477202310008	57.8096489591651	0.403472616697439	0.688089091375978
cg00595291	X	48320458	-0.0366920930001974	0.0589465235005235	58.0196731624558	-0.622464071182614	0.536075587729624	0.00330429267172287	0.0417390904425503	107.878033006073	0.0791654211121562	0.937047712199904	0.0200619917871794	0.0648790186592761	33.147443960098	0.309221566567439	0.759088393794097	0.032433600461828	0.0533121810790794	54.8389840197404	0.608371291613794	0.54545293834298	-0.0559586312615361	0.0780050419025598	35.1419363884405	-0.717371978742566	0.477886245789614	-0.0453565007340316	0.0526936600766423	57.8096489591651	-0.860758213949478	0.392927221107773
cg00595697	X	13339472	-0.0026350209519815	0.0622239567260845	58.0196731624558	-0.0423473705405958	0.966367182123275	0.0167806362720951	0.0301626697924203	107.878033006073	0.556337896730611	0.579132073389651	0.12235990727906	0.0660061584208523	33.147443960098	1.85376501536264	0.0726902011889569	-0.0374863991520501	0.0380218187472703	54.8389840197404	-0.985918096165281	0.328503423867443	-0.0124327180000922	0.0839172781987836	35.1419363884405	-0.148154447653098	0.883067731752391	-0.00903702070359832	0.0382263140367434	57.8096489591651	-0.236408372905425	0.81395145215694
cg00596686	X	7137332	0.0480409624492111	0.0612695504501543	58.0196731624558	0.784091968951113	0.436175668706737	-0.0304444892220574	0.0395781311626997	107.878033006073	-0.769225032301418	0.443440669288985	0.0760645968536521	0.0741568921018861	33.147443960098	1.02572525220104	0.312448594818759	-0.0609869116015494	0.0603577030470038	54.8389840197404	-1.01042466036283	0.316729496056959	-0.158547706450146	0.0870736604125562	35.1419363884405	-1.82084577240632	0.0771540818500788	-0.0500596343665765	0.0598568759281318	57.8096489591651	-0.836322203428749	0.406417375907536
cg00597858	X	51636568	-0.0929997462128605	0.0734690304332885	58.0196731624558	-1.26583603546131	0.210631189507921	-0.029118232910925	0.0400085134264649	107.878033006073	-0.727800920782621	0.468312173594177	-0.0186319899980654	0.0811733612148156	33.147443960098	-0.229533306484107	0.819864924743372	0.0353759625890719	0.0506426125948323	54.8389840197404	0.698541421472432	0.487790548832563	-0.171901669546573	0.100492283851637	35.1419363884405	-1.71059570902341	0.0959715239556517	-0.0193755297295339	0.0521018462730315	57.8096489591651	-0.371877987355755	0.711343370607741
cg00598664	X	152938750	0.0896752764473463	0.128397852230945	58.0196731624558	0.698417262354596	0.487706305913466	0.234630418469411	0.129023705597989	107.878033006073	1.81850627667191	0.0717612886002348	-0.191628805153269	0.128550197481515	33.147443960098	-1.49069242138523	0.145497809705208	-0.121884698110323	0.21773782587943	54.8389840197404	-0.55977732678297	0.577910767008118	0.160518972447218	0.158299689178388	35.1419363884405	1.01401950490458	0.317504473578073	0.185226679963462	0.214296853533989	57.8096489591651	0.864346241715041	0.390970112253421
cg00600110	X	8769528	-0.0347457259025847	0.0729744019603809	58.0196731624558	-0.476135808847722	0.635765743754333	0.0411915817379621	0.0494911445007007	107.878033006073	0.832302064410309	0.407077174643679	0.0463095539774274	0.0816572846472143	33.147443960098	0.567120914900607	0.574452892513096	0.0470331778267045	0.0641424673430072	54.8389840197404	0.73326112597432	0.466522296055942	0.0401411909244748	0.100428543216924	35.1419363884405	0.399699026179945	0.691797298917619	0.0507680151766376	0.0648731642680643	57.8096489591651	0.782573437713901	0.43707161967221
cg00603890	X	118699184	-0.123925151530392	0.086242797625376	58.0196731624558	-1.43693334333496	0.156107943466052	-0.034995043801236	0.0469856552476196	107.878033006073	-0.744802719400385	0.458010491242141	-0.0795168542037389	0.0994055462336889	33.147443960098	-0.799923718710882	0.429450681358139	-0.00915838254552067	0.0595171858698093	54.8389840197404	-0.15387794990096	0.878270854366213	-0.0674324363347776	0.126572172393018	35.1419363884405	-0.532758781491036	0.597553629951887	-0.0767261584874196	0.0581578581263494	57.8096489591651	-1.31927414384364	0.19227908950839
cg00604086	X	67718648	-0.16261526394524	0.0744873898680286	58.0196731624558	-2.18312474411239	0.0330856977709674	-0.00934420111321749	0.0305865101272378	107.878033006073	-0.305500728077386	0.760573520576448	-0.0620242809350614	0.0718099885724057	33.147443960098	-0.863727765010331	0.393944587945445	-0.0409007530202027	0.0383647558061601	54.8389840197404	-1.06610226393349	0.291048705598966	-0.0235831347130202	0.0877781760250006	35.1419363884405	-0.268667404370573	0.78975664395162	0.00197115154690963	0.0388053046497244	57.8096489591651	0.0507959302137222	0.959663241749737
cg00604170	Y	10018790	-0.0727224388459127	0.0685107015672198	58.0196731624558	-1.06147561158107	0.292872388107486						-0.0921848168662603	0.0831697115072757	33.147443960098	-1.10839409197898	0.275669411137476						-0.0781989157199476	0.101967193100683	35.1419363884405	-0.766902700192341	0.44826113431377
cg00606069	X	22266117	0.00667260525865294	0.0631809590558305	58.0196731624558	0.105611015697888	0.916255272844866	-0.0189274372358276	0.0403037043273835	107.878033006073	-0.469620288052972	0.639574189466459	0.042941722855658	0.0698311909648117	33.147443960098	0.614936137596401	0.542795671978034	0.0140141230823637	0.0563175802027384	54.8389840197404	0.24884100190232	0.804413381465279	-0.0255773158060081	0.087829867913872	35.1419363884405	-0.291214326214059	0.7725993964744	0.0306729216923044	0.0569084063239082	57.8096489591651	0.538987535825935	0.591965182571884
cg00607036	X	119005506	-0.0462869104503014	0.0644316866061051	58.0196731624558	-0.71838737876397	0.475401562028914	-0.037523818085073	0.0451215466091701	107.878033006073	-0.831616398482383	0.407462508991245	-0.11015464822083	0.0730525910261581	33.147443960098	-1.50788146831626	0.141057663102144	0.0528638694488449	0.0672750318706205	54.8389840197404	0.785787356452088	0.435374221437392	0.12145728661073	0.0937356575330903	35.1419363884405	1.29574262140161	0.203510688252868	-0.024781940975544	0.0680115883662432	57.8096489591651	-0.36437821216721	0.716905075754166
cg00608151	X	90689946	-0.00218043481845388	0.0484954412278456	58.0196731624558	-0.0449616451206117	0.964292273584755	-0.0108591134021991	0.0726417022569315	107.878033006073	-0.149488696779031	0.881447143327556	0.0118588585981064	0.0588756016109136	33.147443960098	0.201422291639193	0.841599364447841	-0.138719458479486	0.100080825414828	54.8389840197404	-1.38607428450458	0.171334696465415	0.0391151136370821	0.0717071125881416	35.1419363884405	0.545484432789039	0.588866315492371	-0.0428842003872011	0.102231335907884	57.8096489591651	-0.419481952440123	0.67641873317567
cg00609239	X	101853885	0.0901889175700827	0.0797823902810529	58.0196731624558	1.13043639395072	0.26294387436247	-0.0810450602789155	0.0569734659487921	107.878033006073	-1.42250535278579	0.157764746499963	-0.169042851631502	0.0923842163937928	33.147443960098	-1.8297806511769	0.0762890944849725	0.0216018880872922	0.0886709212976092	54.8389840197404	0.243618626841476	0.808435267702627	-0.270830176517856	0.108148535954626	35.1419363884405	-2.50424265226747	0.0170613786624103	0.00578102905288716	0.090606275083197	57.8096489591651	0.0638038485477841	0.949346526037622
cg00609295	X	133868694	-0.0525870390462788	0.058216452498967	58.0196731624558	-0.903302018397839	0.370100817106755	0.0306681967457968	0.0685992828336252	107.878033006073	0.447062935339672	0.655725908134945	0.0475960774942814	0.0767700264864482	33.147443960098	0.619982559243786	0.539508300382277	0.0208406309190315	0.0924353732353919	54.8389840197404	0.225461640815358	0.822458287870115	0.0264255845589086	0.0948254256141491	35.1419363884405	0.278676150281002	0.78212671753002	-0.0444880297553562	0.0941188529971692	57.8096489591651	-0.472679259666438	0.638221759681733
cg00610344	X	46240829	-0.0802886090701458	0.0759623039376598	58.0196731624558	-1.05695331642437	0.294913981684455	0.0548752756698009	0.0942850250492479	107.878033006073	0.582014754104778	0.561771087541975	0.0972640580373517	0.0938548212108836	33.147443960098	1.03632457856169	0.307552126177063	0.00898560247034104	0.145473224463428	54.8389840197404	0.0617680848381828	0.950972095937282	0.171727854353305	0.111853283125708	35.1419363884405	1.53529560826842	0.133666562935467	-0.17653968692019	0.141940313853111	57.8096489591651	-1.24376001523347	0.218607851767653
cg00610628	X	69440152	0.0369677551276238	0.0470597357901532	58.0196731624558	0.785549568158836	0.435327722428908	-0.110997999795613	0.114824088494408	107.878033006073	-0.966678693042864	0.335866840975105	0.0685042703910863	0.0596843106442102	33.147443960098	1.14777685545291	0.259277256292993	0.0372629339445745	0.140439134286292	54.8389840197404	0.265331555438189	0.791748941630926	-0.0771592544961267	0.0732566820668744	35.1419363884405	-1.05327257963567	0.299404577227927	-0.163574585134085	0.141018426786554	57.8096489591651	-1.15995185070155	0.250836690077686
cg00611101	X	101380608	0.0654920020803944	0.0644001953889056	58.0196731624558	1.01695346861753	0.313397629477262	0.0865061966035246	0.0931634279556964	107.878033006073	0.928542438827631	0.355199236581709	0.176105918733549	0.0793958202845052	33.147443960098	2.21807543649646	0.0335123832517593	-0.0699814044498405	0.132451983130866	54.8389840197404	-0.528353013640398	0.599386126476917	0.0234019231470721	0.1058382789064	35.1419363884405	0.221110201232278	0.826286363305674	-0.174642013260252	0.132931696822369	57.8096489591651	-1.31377254210197	0.194112677212154
cg00612628	X	48454041	0.100751329410514	0.05621154013879	58.0196731624558	1.79236023709282	0.078289394525868	0.0113741524157386	0.0383702066117525	107.878033006073	0.296431878275443	0.767470217219681	0.0169039255378106	0.0640298789291199	33.147443960098	0.264000585672245	0.793413925629587	-0.0734509208334166	0.0509151393716939	54.8389840197404	-1.44261454922485	0.154816710100609	0.0835418399928677	0.0768590252741782	35.1419363884405	1.08694899128437	0.28445875031761	-0.0404427569769847	0.0509569749917014	57.8096489591651	-0.793664792377707	0.430636338147967
cg00614938	X	108717536	-0.00195210322628376	0.0936818493048996	58.0196731624558	-0.0208375821012072	0.983446715306503	-0.0690879656742249	0.0935343136387622	107.878033006073	-0.738637650574406	0.46173103965045	0.0796162390171321	0.121199998871672	33.147443960098	0.656899667973023	0.515780701714353	-0.126293643969714	0.13313630088819	54.8389840197404	-0.948604123196853	0.346983745180154	0.0031674753210519	0.149221922565084	35.1419363884405	0.0212266084406624	0.983184957381249	-0.153106472949501	0.131577526171303	57.8096489591651	-1.16362176280902	0.249357645839581
cg00615738	X	40012582	-0.0351715717143254	0.0651454057675441	58.0196731624558	-0.539893355485831	0.591336852493589	-0.307732749391228	0.167315089750133	107.878033006073	-1.83924085897329	0.0686298848697919	0.21089566613302	0.0782882541224012	33.147443960098	2.69383534601872	0.0109986433936613	-0.135248934062097	0.198981072859182	54.8389840197404	-0.679707532574277	0.499548916627401	0.0973026240810679	0.104330683354626	35.1419363884405	0.932636698547547	0.357371430356541	-0.496520721840277	0.186418634818695	57.8096489591651	-2.66347150499829	0.0100029721842261
cg00618396	X	154444551	-0.0730081725091778	0.0626078421989943	58.0196731624558	-1.16611865135244	0.248337681289514	-0.0366778858281695	0.0504913222953458	107.878033006073	-0.726419593719977	0.46915482025798	-0.15286595396344	0.0757597746743945	33.147443960098	-2.01777202506788	0.0517696149685909	-0.0900577388878129	0.0788553779157108	54.8389840197404	-1.14206210493438	0.258390353080827	-0.0413194288630077	0.101191148341322	35.1419363884405	-0.408330467044763	0.685508548439768	-0.157599249132804	0.0759785938706453	57.8096489591651	-2.07425856552596	0.0425185704339543
cg00619443	X	110039536	-0.0137049782113604	0.0987836488706365	58.0196731624558	-0.138737315011597	0.890138159145294	0.00437682159347121	0.134190639100018	107.878033006073	0.0326164449534291	0.97404072612437	-0.274105992295169	0.130361887120899	33.147443960098	-2.10265437505487	0.0431711219428304	-0.142446781205427	0.181067417922684	54.8389840197404	-0.786705763188447	0.434840794043389	0.0847253706914785	0.167449772912655	35.1419363884405	0.505974831842101	0.616033787274128	0.0277502888938618	0.180875450303185	57.8096489591651	0.15342208601193	0.878599728607748
cg00620602	X	152162559	0.0112121963626306	0.0798364776534809	58.0196731624558	0.140439517024982	0.8887991714781	-0.123813372147546	0.0711241921115088	107.878033006073	-1.74080532195615	0.0845688714733443	-0.155961960425249	0.0915469370674906	33.147443960098	-1.7036283836593	0.0978099651916556	0.0891086669132154	0.103721070882882	54.8389840197404	0.859118269361427	0.394015194256867	-0.000418335152185445	0.119088252772693	35.1419363884405	-0.00351281627234831	0.997217049888082	0.0921482681498948	0.105143528031059	57.8096489591651	0.876404566933251	0.384437463990102
cg00621925	X	152989492	0.0640932359587223	0.0650659357637785	58.0196731624558	0.985050552279958	0.328689358443881	0.0811933895009855	0.0811190155000123	107.878033006073	1.0009168503897	0.319106853728157	-0.0266331667294555	0.0855707785236501	33.147443960098	-0.311241374555154	0.757566176036221	0.228093597516087	0.110724445026189	54.8389840197404	2.06001120585555	0.044155799879633	-0.087013174210525	0.102981740009985	35.1419363884405	-0.844937890951234	0.403861526565584	0.0827867776961792	0.113368084014269	57.8096489591651	0.730247656701681	0.46818788709279
cg00622384	X	118925635	-0.00764844545304424	0.0826841044853677	58.0196731624558	-0.0925020050788329	0.926617864486205	-0.0060126722273344	0.0359792406934808	107.878033006073	-0.167115039435056	0.867592386483165	0.134347351273151	0.0908592460631587	33.147443960098	1.47863158780519	0.148679568236145	-0.0953439256229275	0.0415289292563064	54.8389840197404	-2.29584358013394	0.0255324087810269	0.0285299267848135	0.116741123009347	35.1419363884405	0.244386262949769	0.808352978650376	-0.0762542390827545	0.0441405401856804	57.8096489591651	-1.72753298355628	0.0894114726634571
cg00622389	X	100914950	0.0231127847038045	0.0540875828648168	58.0196731624558	0.427321456785584	0.670726962367141	0.103727745892382	0.0641869383971618	107.878033006073	1.61602575979801	0.109009561218827	-0.0161321506269797	0.0661845630097063	33.147443960098	-0.243744914121648	0.808930683170637	-0.155694869837751	0.0775014044108839	54.8389840197404	-2.0089296577429	0.0494778156044572	-0.0346205476070457	0.0814805192794791	35.1419363884405	-0.424893556314937	0.673504665417118	-0.0543949128335898	0.0825455025698686	57.8096489591651	-0.65896882495262	0.512532124752887
cg00623388	X	129116224	-0.150773271926654	0.0697255682161303	58.0196731624558	-2.16238140160146	0.0347241703733478	-0.110705769627128	0.0537193741634399	107.878033006073	-2.06081644380868	0.0417256403785164	-0.043695449372467	0.0861973209974252	33.147443960098	-0.506923519975432	0.615564338731214	-0.10869098724511	0.076425046865276	54.8389840197404	-1.42219065219172	0.160634065620912	0.0232621441208047	0.105986964059301	35.1419363884405	0.219481181740324	0.827545133764355	-0.186226442784646	0.0732943210385989	57.8096489591651	-2.54080316381638	0.0137671431229078
cg00625054	X	154060810	0.00559498199622524	0.0879586403721905	58.0196731624558	0.0636092369385257	0.949500022242636	-0.0548268573674547	0.0485757335515263	107.878033006073	-1.12868820208958	0.261533153096756	0.0947703477325756	0.102946459027616	33.147443960098	0.920578994437802	0.36392185553635	-0.0263672634822847	0.0702673919672183	54.8389840197404	-0.375241811942953	0.708928099993959	0.175812050470087	0.133118616926477	35.1419363884405	1.32071722595489	0.195132341738975	-0.018778105518126	0.0711025166276467	57.8096489591651	-0.264099027837005	0.792642844525321
cg00625743	X	132353139	-0.0672310082778866	0.0971756661879835	58.0196731624558	-0.691850243123934	0.491790838232299	-0.0211111725425425	0.0668256156893492	107.878033006073	-0.31591437392334	0.752677894548437	-0.0156765163053446	0.0977593617713914	33.147443960098	-0.160358210418802	0.873572176058982	-0.0901976435554855	0.0993229354996444	54.8389840197404	-0.908125027736504	0.367785813687006	-0.0880018181031024	0.129520202881199	35.1419363884405	-0.679444720943039	0.501307273680395	-0.100112496023673	0.0987680576320565	57.8096489591651	-1.01361207685813	0.314991560721635
cg00627940	X	50914609	0.0454478524952916	0.0965687194226592	58.0196731624558	0.470627059849233	0.639671611397616	-0.00871952069316992	0.0684578174242542	107.878033006073	-0.127370708287884	0.89888411868121	0.0571421624792807	0.106609236479193	33.147443960098	0.535996357974415	0.59553984686948	-0.0111242467659349	0.0926487108986889	54.8389840197404	-0.120069093871141	0.904867232872392	0.163277536859846	0.131767993454014	35.1419363884405	1.23912896128929	0.223510137610232	-0.0429454346987328	0.0939463725304756	57.8096489591651	-0.457127119887482	0.649292911682442
cg00632374	X	46432929	0.00907473729056959	0.0679344892234535	58.0196731624558	0.133580709802947	0.894196399343746	0.00994497460069765	0.0342727540432576	107.878033006073	0.290171446045612	0.77224211758683	0.00788005496257	0.0778503647028819	33.147443960098	0.101220527259499	0.919985202126066	-0.0205818203433525	0.0537405231338685	54.8389840197404	-0.382985113339572	0.703211364937348	0.0951804621699248	0.0946586007601705	35.1419363884405	1.00551309025871	0.321523571873393	-0.0358601997891964	0.0544470632272348	57.8096489591651	-0.658625050896388	0.512751313453014
cg00634480	X	47181308	-0.0993031600094224	0.0555044349340702	58.0196731624558	-1.78910316134878	0.0788183840049389	-0.0464189782011998	0.0550683235990181	107.878033006073	-0.842934289033405	0.401130264555624	-0.0697487748322907	0.0743425404921969	33.147443960098	-0.938208115710165	0.354923862865056	0.173689323383235	0.0605136618630601	54.8389840197404	2.87024975907568	0.00581609369335028	-0.0737399326273648	0.0903746288651521	35.1419363884405	-0.815936215211375	0.420033014299276	0.0637645047054926	0.0673764674258796	57.8096489591651	0.946391331300346	0.347888190629444
cg00634642	X	129040194	-0.0851657070238666	0.0429775466572591	58.0196731624558	-1.98163258836185	0.052265098448746	0.00845621094104535	0.0514617915098355	107.878033006073	0.164320181885413	0.869786581808433	-0.0454437829808237	0.0552994974218873	33.147443960098	-0.821775695972911	0.417076502747711	-0.119401517975042	0.07763020439084	54.8389840197404	-1.53808068537214	0.129779390105809	0.0887918120413425	0.0716287956840489	35.1419363884405	1.23961056713837	0.223334025006929	-0.0942356060811753	0.078977671372193	57.8096489591651	-1.19319301827826	0.237667806643956
cg00636562	X	47518136	-0.113340829184686	0.0757879664807944	58.0196731624558	-1.49549901452242	0.140204064895219	0.151274089176312	0.105453796197933	107.878033006073	1.43450586541594	0.154320541015652	-0.18860416912382	0.0904600464442898	33.147443960098	-2.08494442062854	0.0448532309623075	-0.0666710380616555	0.135971916529317	54.8389840197404	-0.490329472169208	0.625856945929652	-0.0796793948668489	0.120509295074261	35.1419363884405	-0.661188788945688	0.512803142610718	0.107149350183126	0.142634380253698	57.8096489591651	0.751216852434481	0.455569446513567
cg00639080	X	114597919	-0.0596669833058844	0.0825502647431694	58.0196731624558	-0.722795783775139	0.472709018123155	-0.0323860107471306	0.0615819395280885	107.878033006073	-0.525901116387522	0.600036348517808	0.129623387966705	0.0881668967048171	33.147443960098	1.47020472321583	0.150935443063542	-0.0104370660489613	0.0862063357927357	54.8389840197404	-0.121070753709506	0.904077524536194	0.161159488252391	0.108408574896277	35.1419363884405	1.48659355043257	0.146039879213721	-0.00203479312632622	0.0859531359704977	57.8096489591651	-0.0236732854869268	0.981194741706565
cg00641092	X	153151929	0.00702961063425748	0.0895299301114289	58.0196731624558	0.0785168783836694	0.937687075020423	0.00340631547371926	0.0706445042827615	107.878033006073	0.0482176994276179	0.961631899778138	-0.157883695111969	0.101221752887084	33.147443960098	-1.5597802903897	0.128309591315349	-0.0911343210030329	0.0902712679888782	54.8389840197404	-1.00956066125338	0.317139698055138	-0.245680830697391	0.127332230090027	35.1419363884405	-1.92944732471652	0.0617806387964616	-0.0342053174587835	0.0914817444694312	57.8096489591651	-0.373903205029209	0.709844188111732
cg00642536	X	9904008	0.00884633911474504	0.0415099393735996	58.0196731624558	0.213113756566249	0.831985296331865	0.00679738306795606	0.0370107847945288	107.878033006073	0.183659522641652	0.854625328993802	-0.0283654977558287	0.0547126625684709	33.147443960098	-0.518444843007417	0.607591745452275	0.00400158138269384	0.0440266431629871	54.8389840197404	0.0908899951304475	0.927911182132503	-0.0595015763663666	0.0672037393120978	35.1419363884405	-0.885390857345571	0.381964323977058	-0.00465290995154062	0.0439318401537729	57.8096489591651	-0.105912020421959	0.916018819138946
cg00643323	X	31154609	0.176438939108477	0.100703161695341	58.0196731624558	1.75206950941879	0.0850455809914753	0.0624010063108023	0.104422712718601	107.878033006073	0.597580781864581	0.551372032205821	-0.101243164340125	0.128596834269669	33.147443960098	-0.787291265100795	0.436704815664109	-0.0249583677479607	0.138415045482008	54.8389840197404	-0.18031542496733	0.857569642600557	-0.00828428411273657	0.163551400554096	35.1419363884405	-0.0506524804108693	0.959889260893169	-0.244705504155328	0.140979507856758	57.8096489591651	-1.73575229390048	0.0879353955476485
cg00644637	X	113624155	0.0726220337433891	0.0738116034209066	58.0196731624558	0.983883703613184	0.329257911052453	0.0146480369217555	0.0614533261056086	107.878033006073	0.238360359805141	0.812053790740227	0.0392806251001917	0.0860953151473702	33.147443960098	0.45624579029596	0.651188640294464	0.091151427979081	0.0710481132822621	54.8389840197404	1.28295353343096	0.20490421814542	-0.056993040129564	0.106161862460393	35.1419363884405	-0.536850416983095	0.594753802619795	0.0928753744739449	0.0707629787163098	57.8096489591651	1.31248537241888	0.194543563317926
cg00645049	X	153656930	-0.00285017821558462	0.0736790851393516	58.0196731624558	-0.0386836808599617	0.969275384848715	-0.0248175259393668	0.0230233730216705	107.878033006073	-1.07792745728472	0.283470572901124	0.0355772307673458	0.0804196448795479	33.147443960098	0.44239477581172	0.661076874079166	-0.00680964132905234	0.0316226671707489	54.8389840197404	-0.215340511674211	0.830300735156746	0.0947283365519191	0.0987771738884923	35.1419363884405	0.959010395041836	0.344105492611785	-0.0140698840670649	0.0325896613228595	57.8096489591651	-0.431728453010826	0.667544722258865
cg00646140	X	2847561	0.279075865300645	0.15782916841201	58.0196731624558	1.76821476098843	0.0822822705766817	0.00671789100423607	0.0621034348602708	107.878033006073	0.108172615884306	0.914059705006859	-0.438185560834287	0.219386784328182	33.147443960098	-1.99731976643955	0.0540531303669409	-0.0294749608911214	0.0850420018131642	54.8389840197404	-0.346592980676506	0.730223541920471	-0.0205363620920789	0.280960319398142	35.1419363884405	-0.0730934607992714	0.942146202087266	-0.075371435099531	0.0848288956989822	57.8096489591651	-0.888511331881399	0.377947932415192
cg00646196	X	118539193	-0.010954091961322	0.0559709096508369	58.0196731624558	-0.195710450833421	0.845520626182655	-0.0247785789217858	0.028681618081027	107.878033006073	-0.863918446016019	0.389549500978563	0.0729633330948718	0.0697234677428873	33.147443960098	1.0464673582205	0.30291654066751	-0.00720468731258474	0.041432966850929	54.8389840197404	-0.173887796606658	0.862593962678579	0.093708979660481	0.0858909660200099	35.1419363884405	1.09102253709255	0.282687199500643	-0.0381030368059913	0.0421498105515697	57.8096489591651	-0.903990701437977	0.369752123307559
cg00646659	X	48776613	0.0462265274878796	0.0643125914341376	58.0196731624558	0.718778802984795	0.475162141154337	-0.108969697351885	0.0701631744018327	107.878033006073	-1.55308961261934	0.123330617558823	-0.0677352741994069	0.0819013780847195	33.147443960098	-0.827034608982292	0.414131650662743	-0.0433735079204848	0.0942702577210673	54.8389840197404	-0.460097478982407	0.647265370865799	0.0457907346537371	0.104279259257282	35.1419363884405	0.439116416628547	0.663265463339574	0.0757764669942593	0.0938176268785309	57.8096489591651	0.807699677720156	0.422574580444655
cg00648568	X	153647685	0.0482493186246339	0.0513783900494364	58.0196731624558	0.939097518980417	0.351573909523302	-0.0740705447471296	0.0642098440796307	107.878033006073	-1.15356992076277	0.251225938579572	-0.0384532053343435	0.0740274748535911	33.147443960098	-0.519445049427863	0.606901894411773	-0.0442318213578546	0.11391396729097	54.8389840197404	-0.388291466004986	0.699303692525955	0.0101382640363856	0.0913356225937529	35.1419363884405	0.11100010870325	0.912247807659245	0.0520525913149532	0.113141163085725	57.8096489591651	0.460067670291793	0.647193409737746
cg00649209	X	13185361	-0.0744416050797299	0.0749259437261925	58.0196731624558	-0.993535768488514	0.324574549112676	-0.0892362859999423	0.0713017997730161	107.878033006073	-1.25152922203955	0.213448513730512	0.124414708344076	0.0880375738564547	33.147443960098	1.41320010188984	0.166919137774759	-0.0801441163573858	0.107721208391523	54.8389840197404	-0.743995704783542	0.460055178466152	0.00720681113229242	0.111434472435531	35.1419363884405	0.0646730852202113	0.948800794542037	-0.0352920845849051	0.107323092668869	57.8096489591651	-0.328839616034865	0.743465237614259
cg00650640	X	13587678	0.0645515494518832	0.24009517681671	58.0196731624558	0.268858168280333	0.788992576801153	-0.0199779039752684	0.149839561991613	107.878033006073	-0.133328633037426	0.89418188140392	-0.131018447415207	0.273923792620514	33.147443960098	-0.478302545981159	0.635574553560224	0.257955199419122	0.222013570333688	54.8389840197404	1.16188933420337	0.250312437032381	0.480353158033402	0.326665531975209	35.1419363884405	1.47047395888054	0.150331173261219	0.099575681188776	0.232351854208347	57.8096489591651	0.428555569431729	0.669839334201353
cg00651754	X	44343477	0.00836001487806234	0.0521343184370386	58.0196731624558	0.160355311600717	0.873158192797241	-0.00620482439433694	0.0289812182859207	107.878033006073	-0.214098121518628	0.830874692491507	-0.0334693686103014	0.0575135425653385	33.147443960098	-0.581938915904518	0.564545075264254	-0.0418560027711828	0.03701434770027	54.8389840197404	-1.13080481952888	0.263058557784752	-0.08127249585519	0.0688507106903584	35.1419363884405	-1.18041622287235	0.245763167188432	-0.0344017588506602	0.0368056039674294	57.8096489591651	-0.934688067640557	0.353837058860163
cg00654706	X	153055432	0.066941987317979	0.0467244901769043	58.0196731624558	1.43269593877919	0.157311056676504	0.0721712902638912	0.0648880383554188	107.878033006073	1.11224336708376	0.268505997916969	0.0266273972624017	0.0609746874533204	33.147443960098	0.436695920463496	0.665163446383453	-0.0225044941582341	0.0767201580758341	54.8389840197404	-0.293332218319852	0.770375449551119	-0.127272196689912	0.0732917172042844	35.1419363884405	-1.73651541462958	0.0912330916752151	-0.0864290248364461	0.075899657367789	57.8096489591651	-1.13872747037098	0.259513789465825
cg00657260	X	53254867	-0.0243250096202612	0.0585243024184388	58.0196731624558	-0.415639462839582	0.679207112934399	0.0303502790600349	0.0598291275140018	107.878033006073	0.507282661826082	0.612991969817607	0.015246890167447	0.0789913542507606	33.147443960098	0.193019733767891	0.848121344165046	0.0833220411656395	0.0714242876188514	54.8389840197404	1.16657853992579	0.248428760918056	0.146323451905669	0.0932329642535323	35.1419363884405	1.56943901845452	0.125507210159107	-0.0143855290668424	0.0723071598170413	57.8096489591651	-0.198950271359601	0.842999717694703
cg00658396	X	3630619	-0.0747769950413153	0.0617786636299333	58.0196731624558	-1.21040162812917	0.231032829282976	-0.0560117623346361	0.0782470977066728	107.878033006073	-0.715831819661977	0.475641806760668	-0.0574947452543153	0.0843921831206512	33.147443960098	-0.681280459022112	0.500426335064446	0.167853681123304	0.118477053026782	54.8389840197404	1.41676110972612	0.162208782594114	-0.0899538365885459	0.102324152466041	35.1419363884405	-0.879106588431305	0.385315318370322	0.058733993143652	0.120937256238803	57.8096489591651	0.485656736148168	0.629046243239335
cg00659660	X	38659404	0.158518677633718	0.0950452518047807	58.0196731624558	1.66782321708515	0.100739917969025	0.06665773140411	0.0723649009288834	107.878033006073	0.921133457636014	0.359036114823036	0.0939028394875159	0.108951143995118	33.147443960098	0.861880252415925	0.39494589455927	0.010969506945998	0.103737680662129	54.8389840197404	0.105742743388734	0.916172318672334	0.249909282996521	0.139226716806017	35.1419363884405	1.79498079628435	0.081261919396139	0.0892011860980944	0.102645638891198	57.8096489591651	0.869020711076144	0.388429528573536
cg00661180	X	31285029	-0.0460488603951892	0.115086291385574	58.0196731624558	-0.40012463553032	0.690534135303878	-0.208509486447098	0.119305425828222	107.878033006073	-1.74769491831255	0.0833622150286379	0.123217156796893	0.1449858898752	33.147443960098	0.849856195681909	0.401501889010948	0.068865068827326	0.155244760227894	54.8389840197404	0.443590293973429	0.659084116418577	-0.018968677883824	0.178751682792507	35.1419363884405	-0.106117478658048	0.916092599415707	-0.00971016620455203	0.158537202383185	57.8096489591651	-0.061248502298423	0.951372566292408
cg00662503	X	136075708	-0.0365051786626537	0.106037162131597	58.0196731624558	-0.344267782434135	0.731889601601987	-0.0490877081744459	0.0724247495657206	107.878033006073	-0.677775324993041	0.499365262066401	0.00599900814378963	0.112918263621864	33.147443960098	0.0531269960356359	0.957949619662185	-0.249311844169682	0.0929825430758889	54.8389840197404	-2.68127581718434	0.00966925687114239	-0.0532400636439618	0.139538217255352	35.1419363884405	-0.381544674220208	0.705096451459	-0.0878345419538414	0.101009741519637	57.8096489591651	-0.869565060086463	0.388134345861189
cg00662775	X	102840435	-0.157771646168415	0.122084532304292	58.0196731624558	-1.29231478542404	0.201371578536588	0.0222064570141796	0.114921765047769	107.878033006073	0.193231082075264	0.847141337876883	-0.182696465450121	0.167866693566774	33.147443960098	-1.08834255067666	0.284293981021271	0.00115586054893088	0.152070145783743	54.8389840197404	0.00760083804071983	0.993963050681817	0.0962350588482191	0.208487132749931	35.1419363884405	0.461587521392257	0.647221787845418	0.0754854404738303	0.154937905575702	57.8096489591651	0.487198017769438	0.627960361954536
cg00668694	X	7895511	-0.0227784399235038	0.0517753727492058	58.0196731624558	-0.439947386450313	0.661609769592992	-0.0343894654632488	0.0516156863247654	107.878033006073	-0.666259966919177	0.506667264278053	0.0505559400828641	0.0686727959048194	33.147443960098	0.736185842104561	0.466795846523855	0.0876326966145894	0.075243419445985	54.8389840197404	1.16465595609325	0.249199836058333	0.00631350189872101	0.084694623448446	35.1419363884405	0.0745443056673376	0.941000016400514	-0.00451261604908625	0.076758732292796	57.8096489591651	-0.0587896114786378	0.95332243528903
cg00671009	X	118561411	0.0108311688924064	0.101725587082359	58.0196731624558	0.106474380763586	0.915573280326867	0.105378556152449	0.0609286622087416	107.878033006073	1.72953996251258	0.0865727475368164	-0.100008527791903	0.108453755926078	33.147443960098	-0.922130607077076	0.363123965502202	-0.0261144692143402	0.0608766244649064	54.8389840197404	-0.428973673292192	0.669622914472635	0.013804684870185	0.133592718366015	35.1419363884405	0.103334111612005	0.918285264465468	-0.00464650466598336	0.0605039865878543	57.8096489591651	-0.0767966695754244	0.939050474423447
cg00671229	X	154294345	-0.0278471946418384	0.0548467768411091	58.0196731624558	-0.507727094383534	0.613569522348087	0.0245930548977625	0.120372706217772	107.878033006073	0.204307568305976	0.838498104795176	0.0581534033648449	0.0582640521446309	33.147443960098	0.998100908266535	0.325461227186548	0.445667759347846	0.158075251187093	54.8389840197404	2.81933924508125	0.00668301506910576	0.00795692462665226	0.0776775723117626	35.1419363884405	0.102435289747686	0.91899347259054	0.551557373620918	0.153988286221268	57.8096489591651	3.58181383243903	0.000700271687333138
cg00673020	X	134049678	-0.0159289555670341	0.0470767026164983	58.0196731624558	-0.338361751815892	0.736311991437444	0.000490728983232713	0.0387141696209875	107.878033006073	0.0126756944043217	0.989909942277407	-0.101094402740552	0.0601195313465123	33.147443960098	-1.681556733333	0.102054644528927	0.0514360263048947	0.0485634502012776	54.8389840197404	1.0591509888962	0.294174008209533	-0.0178289232768202	0.0770401106752566	35.1419363884405	-0.231423905294913	0.818327731171387	0.0516006659396266	0.0485225214648843	57.8096489591651	1.06343743857108	0.292005689467458
cg00673685	X	111699191	-0.0565903497896131	0.0794289045391299	58.0196731624558	-0.712465444638411	0.479032081029405	-0.0081548207482603	0.0602650791302161	107.878033006073	-0.135315855649007	0.892614314019281	-0.0639850211992968	0.0780659357722837	33.147443960098	-0.819627928190594	0.41828290053497	0.0158901231866237	0.0792496880464307	54.8389840197404	0.200507075527086	0.841825790289737	-0.0156685594776151	0.113072818200108	35.1419363884405	-0.138570522314974	0.890580569573967	-0.089037262097237	0.0791569967926817	57.8096489591651	-1.12481859727994	0.265314574940936
cg00675244	X	55100096	0.0840710755822305	0.0819802424790822	58.0196731624558	1.02550410976989	0.309382073480336	-0.0234254924770332	0.0487711869336128	107.878033006073	-0.480314176255744	0.631976560069283	0.118214557511993	0.0881199814112424	33.147443960098	1.34151818485191	0.188871403565376	5.16210699800711e-05	0.0733612218897544	54.8389840197404	0.000703656082196206	0.99944111723282	0.0336803577431357	0.112539268703112	35.1419363884405	0.299276493718715	0.766491967791415	-0.00880140469572154	0.0732723919656243	57.8096489591651	-0.120118976051044	0.904805395942695
cg00677141	X	153400139	0.07323650028192	0.0480682746150961	58.0196731624558	1.5235932820214	0.133042802461318	0.0900328110515954	0.066724557356676	107.878033006073	1.34932046937869	0.180059159753416	0.0660454662505533	0.0492937604296298	33.147443960098	1.33983420365825	0.189412714721936	-0.0674275315790408	0.0865622629213425	54.8389840197404	-0.778948346582748	0.439358626819262	0.0705086933883566	0.0599494554867255	35.1419363884405	1.17613567656122	0.247446873875573	-0.187345963869163	0.0844959897152961	57.8096489591651	-2.21721722534304	0.0305545839747063
cg00677390	X	103580738	-0.0319106823355922	0.0744070280134878	58.0196731624558	-0.428866508816986	0.669608569375443	0.113327578593939	0.0580311493988507	107.878033006073	1.95287496056702	0.053424944487876	0.0226450261308865	0.0904536432833626	33.147443960098	0.250349519476477	0.803862282614364	0.014617344645095	0.0762170244356197	54.8389840197404	0.191785821518685	0.848618360569215	-0.0823126894524512	0.109218494147199	35.1419363884405	-0.753651568767418	0.456078588552288	-0.0178713345365835	0.0759715556652204	57.8096489591651	-0.235237180285423	0.814855957781528
cg00679289	X	24248160	-0.0322393149958388	0.0568462668065622	58.0196731624558	-0.567131613154888	0.572812561185886	-0.0979359627080412	0.0575704870423963	107.878033006073	-1.70114876109905	0.0917958041412558	0.0438896711429788	0.0647095863348205	33.147443960098	0.678256092009069	0.502317135932428	0.013883690386084	0.0955744500915388	54.8389840197404	0.145265710373291	0.885033700993476	-0.0455418286658637	0.0849241052920012	35.1419363884405	-0.536265039346292	0.5951539818882	-0.134669772506419	0.0929957637193566	57.8096489591651	-1.44812803422774	0.152983399507402
cg00679603	X	24691104	-0.0533569893909747	0.090789662807246	58.0196731624558	-0.587698948769708	0.559014881057	0.0782295178393585	0.0947978471080463	107.878033006073	0.825224625092973	0.411065190165001	0.00583764967748177	0.121900053735794	33.147443960098	0.0478888195581461	0.962092229725387	-0.0790903330053325	0.127730744777356	54.8389840197404	-0.619195739782093	0.538351408477424	-0.161341218531462	0.149063257807188	35.1419363884405	-1.08236745194551	0.286460569564513	-0.153652064368106	0.126794814724245	57.8096489591651	-1.21181662438066	0.230512502943998
cg00679726	X	118617111	-0.297494383708808	0.195281813333723	58.0196731624558	-1.52341059635907	0.133088412939727	-0.0374013099898851	0.0893555520698708	107.878033006073	-0.418567275602969	0.676364542611765	0.60174188564612	0.196314004817613	33.147443960098	3.06520100899156	0.00430461840497035	0.0115405131296757	0.120528059771561	54.8389840197404	0.0957495968287278	0.924068493660599	0.160223498612188	0.276238100339096	35.1419363884405	0.580019549857553	0.565602072875901	-0.100350730204441	0.120828329369676	57.8096489591651	-0.830523195412368	0.409659965197618
cg00680081	X	79590905	0.209769362482871	0.340858376758186	58.0196731624558	0.615415013349331	0.540687251496283	0.0548296904930192	0.088911317808619	107.878033006073	0.616678414451574	0.53874611570655	-0.28212294092086	0.396100972945004	33.147443960098	-0.712250057916498	0.48129353889637	-0.0283050066010373	0.110903045297034	54.8389840197404	-0.255222988018294	0.799505671938737	-0.873712390570547	0.461405499661718	35.1419363884405	-1.89358902572924	0.0665359387251962	-0.188639201910757	0.110096058406873	57.8096489591651	-1.71340558999504	0.0919963695365197
cg00680673	X	48815747	-0.149141079879191	0.0559225084706155	58.0196731624558	-2.66692399818862	0.00990353034174445	-0.00801235475777203	0.0307162628821499	107.878033006073	-0.260850572496833	0.794705041056643	-0.0135253611098591	0.0577879102489347	33.147443960098	-0.234051742857554	0.816384407254913	-0.00059536553276954	0.0390698718668752	54.8389840197404	-0.0152384818357777	0.98789722675129	-0.0677600625904351	0.0689715840912109	35.1419363884405	-0.982434483465341	0.332601605672647	0.00811069693109075	0.0387029459721178	57.8096489591651	0.20956277945699	0.834745704558231
cg00685229	X	118828778	0.107113483414385	0.042711021775051	58.0196731624558	2.50786515898698	0.0149657363714355	0.0293285055559965	0.03123506149334	107.878033006073	0.938961031411768	0.349848340913388	-0.0602656059569024	0.0464748732501965	33.147443960098	-1.2967352408357	0.203676905481099	0.0555916213462617	0.0426795484881947	54.8389840197404	1.30253536683122	0.198177152410832	0.0287888215584893	0.0650057402363196	35.1419363884405	0.442865836983495	0.660577003397627	0.00776074524530266	0.0431370611622064	57.8096489591651	0.17990899324644	0.857853168424102
cg00687869	X	71685492	0.0395177854122268	0.0901082055238277	58.0196731624558	0.438559232008865	0.662609672969823	0.00777526454021641	0.0691506760696457	107.878033006073	0.112439458037771	0.910683930624019	-0.0159217442636198	0.0989106321817648	33.147443960098	-0.160971009004987	0.873093313667176	-0.114193394297483	0.0917991039324698	54.8389840197404	-1.24394889934314	0.218809453051735	-0.0342963552486952	0.122935186844186	35.1419363884405	-0.278979160719577	0.781896061299469	-0.0763597253179916	0.0930404095877964	57.8096489591651	-0.820715704673846	0.415179747633277
cg00688681	X	53030043	-0.436665788091057	0.17989419131298	58.0196731624558	-2.42734790325356	0.0183344041073907	-0.0840347079879687	0.0761542349299595	107.878033006073	-1.10348043106542	0.272274027762811	-0.257224125913258	0.218565949332924	33.147443960098	-1.17687190844833	0.247628727276313	0.0389809433844352	0.106297810768763	54.8389840197404	0.36671445161964	0.715243227219058	-0.19035999177455	0.278170987320278	35.1419363884405	-0.684327267945362	0.49825700329402	-0.042923983737748	0.106362694126052	57.8096489591651	-0.403562396481592	0.688023428147116
cg00689116	X	9983823	0.0181414456881433	0.0731490656258438	58.0196731624558	0.248006526575972	0.805005016246079	-0.12822242596702	0.0931117618921308	107.878033006073	-1.37708086885484	0.171338070489553	0.169698353178623	0.0936937759461615	33.147443960098	1.81120198716439	0.0791802986093648	0.132875330804529	0.128071251965004	54.8389840197404	1.03751098521968	0.304051019210662	0.014877058332913	0.121268865105891	35.1419363884405	0.122678300979584	0.903060761468852	-0.0164273877698392	0.132759760104609	57.8096489591651	-0.123737703027598	0.901952184420756
cg00690049	X	54834244	-0.0175953942363045	0.0589217097890335	58.0196731624558	-0.298623279930335	0.766294441280283	-0.0365040525914741	0.0414347226475428	107.878033006073	-0.881001494857088	0.380275611702984	0.116394546723604	0.0732482038777707	33.147443960098	1.58904301486807	0.121544723508392	-0.0384863639631376	0.057290447608606	54.8389840197404	-0.671776283300609	0.504546452233438	0.0743379810726335	0.0981426610516346	35.1419363884405	0.757448190991306	0.453830644741356	-0.0883602835749598	0.0562141807448105	57.8096489591651	-1.57185041931109	0.121442906107953
cg00691480	X	148713506	-0.144235217998343	0.0640805809149972	58.0196731624558	-2.25084129917097	0.0282000440542967	-0.0268913966719524	0.0314252820705297	107.878033006073	-0.855724910013484	0.394046613201401	0.0228688363689299	0.0673668099311197	33.147443960098	0.339467408243206	0.73639914785035	-0.0137323325867626	0.0466143653084446	54.8389840197404	-0.294594434481658	0.769416044007384	0.120241806997104	0.0793612429423189	35.1419363884405	1.51512000743862	0.138685872695047	0.0222375146670724	0.0469539728353881	57.8096489591651	0.473602409428335	0.637567157070435
cg00692041	X	40403702	-0.0150595395840026	0.110138280721502	58.0196731624558	-0.136733018577641	0.8917151925742	0.0191101240177151	0.0631557754938918	107.878033006073	0.302587116827714	0.762787196350901	0.0635036581007688	0.130985871794765	33.147443960098	0.484813035410943	0.630997525156422	0.0401945766864865	0.0822223380739341	54.8389840197404	0.488852270904091	0.626895708458705	0.0192149184302234	0.162069267968385	35.1419363884405	0.118559913739918	0.906299152414576	0.154073121154518	0.0825271423114542	57.8096489591651	1.86693876510412	0.0669838340631587
cg00692792	X	78235765	0.0781644068590324	0.11290403354322	58.0196731624558	0.692308364954123	0.491505287238725	-0.128773404708227	0.077051151753852	107.878033006073	-1.67127163938583	0.0975665650530386	0.169652224670931	0.143194432375863	33.147443960098	1.18476830318109	0.244534402970585	-0.0975137407352389	0.0948059899037117	54.8389840197404	-1.02856096787004	0.308201453977737	-0.335563168865015	0.167875000940568	35.1419363884405	-1.99888707064737	0.053401595716685	-0.122251515986243	0.0970303814111107	57.8096489591651	-1.2599302837765	0.212757126306606
cg00692892	X	150861833	-0.140288305349458	0.0800086603776863	58.0196731624558	-1.75341400152455	0.0848125647883273	-0.165334513366354	0.0788834940165216	107.878033006073	-2.0959329379062	0.0384273808450037	0.133836483564602	0.108149856477985	33.147443960098	1.23750958090125	0.224592720837703	0.0632998502053719	0.103581620752605	54.8389840197404	0.611110829753841	0.543651120391162	0.0503415527059022	0.133802342903592	35.1419363884405	0.376238200419065	0.709001813887942	-0.0266623557877204	0.103035659448987	57.8096489591651	-0.258768235485706	0.796733227957966
cg00694968	X	113997817	0.0449769938660524	0.0765797280135083	58.0196731624558	0.587322455077389	0.559265958749579	0.0169766418635754	0.0755419737915263	107.878033006073	0.224731245577802	0.82261347763769	0.0476287983711616	0.0909179109495766	33.147443960098	0.52386595637439	0.603857149143123	0.0713252481003261	0.100820005769971	54.8389840197404	0.707451339202065	0.482281827397103	-0.0582780398758311	0.111805741129877	35.1419363884405	-0.521243715098077	0.605466516421716	0.0236230348239648	0.100177682463673	57.8096489591651	0.235811352818339	0.814412495765052
cg00695046	X	100545995	0.230987515413133	0.168050423962596	58.0196731624558	1.37451313698885	0.174568354682331	0.130543356348246	0.0800024670931068	107.878033006073	1.63174163362136	0.105649826847338	-0.346980996785002	0.211519667386982	33.147443960098	-1.640419546189	0.110374889427754	0.0280896108516262	0.119059216501306	54.8389840197404	0.235929747205401	0.814366121269206	-0.403580053927475	0.263615435513867	35.1419363884405	-1.53094242429611	0.134736970079837	-0.00781662298941865	0.12006227987476	57.8096489591651	-0.0651047356219822	0.948315228641819
cg00695285	X	131156020	0.0555990747595203	0.0618125022022058	58.0196731624558	0.899479438279984	0.372115451553627	-0.00964334722238309	0.0811931896528746	107.878033006073	-0.118770395197076	0.905678146404877	0.0280210937937914	0.078983511206774	33.147443960098	0.354771437299538	0.72500814040582	0.128317839809635	0.0963054193911032	54.8389840197404	1.33240518156644	0.188237480333792	-0.00882486325308789	0.0977187999416633	35.1419363884405	-0.0903087559236933	0.928554641556253	0.00142529071720821	0.104783257298629	57.8096489591651	0.0136022753439147	0.989194124231533
cg00695378	X	17806755	-0.00272882826145494	0.0730587766918453	58.0196731624558	-0.0373511354147752	0.970333253075049	-0.0379057290150606	0.0403256811554777	107.878033006073	-0.939989801261215	0.349322801799197	-0.0162272873157101	0.0900028136368917	33.147443960098	-0.180297555820617	0.858016753707781	0.0292325828720589	0.0514495018175681	54.8389840197404	0.568180095809538	0.572231959982543	0.00180747032157723	0.113821499079272	35.1419363884405	0.0158798674784488	0.987420047365783	0.0233259603544723	0.0542983807681875	57.8096489591651	0.429588507511049	0.669091970549996
cg00697812	X	154488728	0.231402423845699	0.186869055021491	58.0196731624558	1.23831323393318	0.220587039738435	-0.124570551258113	0.114016399501268	107.878033006073	-1.09256696232307	0.277017876256926	0.43713721854753	0.194982767255504	33.147443960098	2.24192745184865	0.0317756515343117	-0.144090696911456	0.140125091802825	54.8389840197404	-1.02830046394697	0.308322832833206	-0.0173059496356554	0.261441869366456	35.1419363884405	-0.0661942544918013	0.947598330006338	0.00430680648949554	0.140686866454472	57.8096489591651	0.0306127117479675	0.975683848896048
cg00698615	X	96762932	0.0324296753929845	0.075555179920551	58.0196731624558	0.429218425885366	0.669353937552203	-0.011829385567771	0.0563723963398549	107.878033006073	-0.209843581891652	0.834185551685096	0.0633594006167922	0.0981983504118907	33.147443960098	0.645218584131328	0.523226774346631	-0.0846147478176822	0.0773075871776766	54.8389840197404	-1.09452061442833	0.278510893503403	0.0191582985467373	0.123769922481612	35.1419363884405	0.154789614169659	0.877872802312924	-0.15793314638649	0.0760816665258378	57.8096489591651	-2.07583710502523	0.0423668992929208
cg00698744	X	53122826	-0.0521628711218407	0.0746621533256742	58.0196731624558	-0.698652112192743	0.487560583476624	0.111601193507502	0.06994444456423	107.878033006073	1.59556908633421	0.113510526375049	-0.11925604610002	0.095246457147101	33.147443960098	-1.2520785514976	0.219304240843434	-0.0324871896196673	0.0849329256338579	54.8389840197404	-0.38250406867789	0.70356601347671	-0.023255534906765	0.120925873515814	35.1419363884405	-0.192312316881662	0.84860460353713	-0.165658677388902	0.0829688020287815	57.8096489591651	-1.99663817408664	0.0505806860856013
cg00701952	X	28879518	0.0470933624888359	0.109208446018812	58.0196731624558	0.431224545404884	0.667903142641792	-0.0184398359554761	0.0603434515247358	107.878033006073	-0.305581392670542	0.760512262175758	0.266756598669081	0.107004268378807	33.147443960098	2.49295287665285	0.0178370439556848	-0.155645866174459	0.0680782424903725	54.8389840197404	-2.28627914706333	0.0261243504354951	0.140499096859232	0.144917255376041	35.1419363884405	0.969512543517719	0.338915346012536	-0.131962782396914	0.0719916975442184	57.8096489591651	-1.83302779207089	0.07194924320622
cg00701995	X	53485174	-0.0351600183454158	0.120232809591671	58.0196731624558	-0.292432809853023	0.77099895243418	0.015493840020376	0.0928560813944316	107.878033006073	0.166858646064997	0.867793633760402	0.117234333951261	0.11506086786594	33.147443960098	1.01888970703622	0.315634687870205	0.130982142768134	0.136696865022047	54.8389840197404	0.958194196677502	0.342170366564606	0.0722630704655633	0.147755853572808	35.1419363884405	0.489070779385097	0.62783025261631	-0.0831413835419728	0.136452780383923	57.8096489591651	-0.609305162621434	0.544709476878975
cg00704143	X	20098857	-0.00193618330741033	0.0386529606986302	58.0196731624558	-0.0500914618806666	0.960221553234376	0.0140855778712124	0.0732474995018105	107.878033006073	0.192301142933409	0.847867854943733	0.0488018235022929	0.0494582463683258	33.147443960098	0.986727736742941	0.330924327264509	-0.113733474467573	0.0763785806479804	54.8389840197404	-1.48907551701905	0.142196336999336	0.0174183658767713	0.0607596748786564	35.1419363884405	0.286676416744455	0.776043554778932	-0.0485447172703301	0.08361921461613	57.8096489591651	-0.580545003838937	0.563803457810296
cg00705055	X	48824499	0.00279531945881814	0.0514425271328724	58.0196731624558	0.054338688525119	0.956852004729401	0.0622305644800642	0.0459470646116237	107.878033006073	1.35439695671703	0.178439842076873	-0.0158122192786475	0.0622575790961097	33.147443960098	-0.253980631888007	0.801079406794891	0.0266391534316501	0.0491663278924351	54.8389840197404	0.541817023429747	0.59013934411224	0.0538071000029822	0.0780939482913586	35.1419363884405	0.689004733148268	0.495344537922722	0.0182336860381161	0.0488829317241226	57.8096489591651	0.373007211208615	0.710507312493465
cg00706755	X	63445884	0.025908522963203	0.0777342106109431	58.0196731624558	0.333296276627471	0.740112140019827	-0.0023727975340823	0.0611371339656355	107.878033006073	-0.0388110691517863	0.969112752647381	-0.0804044236112091	0.0887259768008484	33.147443960098	-0.906210633123627	0.371364935407324	0.106964293173673	0.0809754325883227	54.8389840197404	1.32094747449485	0.192004612030838	0.0124951403126788	0.108990231959121	35.1419363884405	0.114644588676216	0.909379379035969	0.0962659818965735	0.0813139400366749	57.8096489591651	1.18388042509261	0.241305552914602
cg00708013	X	68165750	-0.0482871784873728	0.0596023583800212	58.0196731624558	-0.810155500550775	0.421161334797371	0.0310047224364923	0.0730905180637787	107.878033006073	0.424196233079612	0.672267424592009	-0.0222800862989757	0.0821489473457577	33.147443960098	-0.271215724836994	0.78790703777386	-0.00697250716162118	0.102659912817193	54.8389840197404	-0.0679184987623863	0.946097548312132	-0.0124437918679143	0.100673896348572	35.1419363884405	-0.123604949438224	0.902332344362793	-0.0982058736957549	0.100659887104965	57.8096489591651	-0.975620741491088	0.333317428525226
cg00708437	X	44202837	-0.0324019544479894	0.0579253721717027	58.0196731624558	-0.55937412627999	0.578059450310054	-0.0525228214179752	0.0944330124001652	107.878033006073	-0.556191315759437	0.579231910845449	0.00123170728279314	0.066523362146298	33.147443960098	0.0185154093697846	0.985338687879563	0.0092140855218462	0.126152476583368	54.8389840197404	0.073039275735162	0.94204061899853	0.0623430578666228	0.0876287096166601	35.1419363884405	0.711445576904513	0.48150434253597	-0.0907287641752492	0.129666865048026	57.8096489591651	-0.699706622363741	0.486916689763428
cg00713642	X	69356087	0.0213521155930476	0.0739918958734767	58.0196731624558	0.28857370582258	0.773936109962163	-0.0197253977411626	0.0389728609155298	107.878033006073	-0.506131633084767	0.613797008597334	0.0898252532081954	0.0822353457291953	33.147443960098	1.09229495433744	0.282579025794678	-0.119972136210874	0.0512516521577906	54.8389840197404	-2.34084426862007	0.0229044176957641	0.0551697905147858	0.102426810584156	35.1419363884405	0.538626461178905	0.593540438288297	-0.0214858659872823	0.0533499291687919	57.8096489591651	-0.402734667543868	0.688628904757366
cg00714323	X	15697533	0.0623733973889823	0.06615907405073	58.0196731624558	0.942779177065797	0.349703135880712	0.0036195575353402	0.0305293522720853	107.878033006073	0.118559919093002	0.905844507028269	0.0691461210172672	0.0687464806690687	33.147443960098	1.00581324810098	0.321791698293286	-0.0176475721602647	0.0421412954542689	54.8389840197404	-0.418771467987157	0.677018829549394	0.0546058598554809	0.0866658178757379	35.1419363884405	0.630073784496849	0.53272213597807	-0.0316775820175966	0.0428393102123296	57.8096489591651	-0.739451262417373	0.462625203574122
cg00715011	X	80457681	0.0183548765212782	0.0650983477785971	58.0196731624558	0.281956104073549	0.778980471026068	-0.0156847680772471	0.0984811118099186	107.878033006073	-0.159266764854571	0.873756504292537	-0.148571605723303	0.0676905761655012	33.147443960098	-2.19486395506592	0.035283482794528	-0.257474175177786	0.123014705522946	54.8389840197404	-2.09303573977795	0.0409856363201848	-0.0445543315086527	0.0929619255243397	35.1419363884405	-0.479275050052479	0.634712135301696	-0.0370106007648499	0.130358951415853	57.8096489591651	-0.283912998400729	0.777491457919638
cg00718129	X	10084289	0.0118785795744786	0.0485483127489156	58.0196731624558	0.244675435702839	0.807571022255643	0.00323035457774134	0.065581555387011	107.878033006073	0.0492570595295937	0.960805521149016	-0.0454827363125356	0.0613336500511284	33.147443960098	-0.741562523584047	0.463574412283259	0.041949525079679	0.0875330533290033	54.8389840197404	0.47924210894377	0.633672035556978	-0.0025316694447479	0.0747888618285844	35.1419363884405	-0.0338508887934472	0.97318760026527	0.0721556695309847	0.0874036785001381	57.8096489591651	0.825544997295173	0.412456143453697
cg00718331	X	12927724	-0.0936997921840539	0.0953379938058819	58.0196731624558	-0.982816906917891	0.329778284666476	-0.0184237249201138	0.065517560787742	107.878033006073	-0.281202851550005	0.779093468462056	-0.0931092865915093	0.119720597165362	33.147443960098	-0.777721534941093	0.44224902878324	-0.044630709850157	0.0943591114823072	54.8389840197404	-0.472987813779122	0.638099139419038	-0.105370593458282	0.151785664833629	35.1419363884405	-0.69420648895782	0.492116787386611	-0.0300207944194059	0.0944428795212474	57.8096489591651	-0.317872502104851	0.751727059043694
cg00718811	X	107535595	0.0260786054400586	0.0677434573401889	58.0196731624558	0.384961241483425	0.70167374350369	0.0165316837623369	0.0451996540897802	107.878033006073	0.365748015006929	0.71526932436044	0.168291572063495	0.0686405476998617	33.147443960098	2.45178072878102	0.0196503093710192	0.0303191626790005	0.0508968896499922	54.8389840197404	0.595697750638583	0.553827862637704	-0.0273073414915292	0.090840692143461	35.1419363884405	-0.300606928978522	0.765485549019049	-0.0424983395112011	0.050294893225727	57.8096489591651	-0.844983193829751	0.401603843529084
cg00718858	X	50024233	0.0376696804735864	0.0459134960739035	58.0196731624558	0.820448968054021	0.415318343611668	0.0883410741981769	0.112870864502996	107.878033006073	0.782673851105588	0.435533380410257	-0.00332986258909783	0.0567125578261941	33.147443960098	-0.0587147312117855	0.95353187292557	0.0744163404821161	0.14204193782137	54.8389840197404	0.523904007672025	0.602456364939004	-0.08558239941905	0.0671343536170572	35.1419363884405	-1.27479293101149	0.210747154638148	0.204186504250372	0.142803278533811	57.8096489591651	1.42984465305555	0.158144067810405
cg00722368	X	139099320	0.0947414251760726	0.0752705945803739	58.0196731624558	1.25867778385765	0.213187890044444	-0.0510538237497	0.0640888569921835	107.878033006073	-0.796609990343979	0.427427235502047	0.108448972611518	0.0909210947707945	33.147443960098	1.19278120094033	0.241423536453768	0.0905115844669645	0.0777461244428736	54.8389840197404	1.1641941655043	0.249385298441227	0.0473948232582658	0.113342133305102	35.1419363884405	0.41815714841616	0.678376551675633	0.136648198804813	0.0760606348040288	57.8096489591651	1.7965692655194	0.0776291243407954
cg00722467	X	9858470	0.0284734833189832	0.0500584768159333	58.0196731624558	0.568804428941797	0.571684174587882	0.0254006285517337	0.0540971906960772	107.878033006073	0.46953692465172	0.639633568438368	0.0175075258399847	0.0651119890720773	33.147443960098	0.26888328999755	0.789686049660207	0.0267882775709335	0.059853664545837	54.8389840197404	0.447562864766928	0.656231701128429	-0.0444064870807608	0.0825315302304871	35.1419363884405	-0.538054813193771	0.593930849815855	0.0325041092578627	0.0608732185427033	57.8096489591651	0.533964032722545	0.595413829340706
cg00723034	X	75393425	-0.0495627866937867	0.0669704904785806	58.0196731624558	-0.740069041448017	0.462242371590402	0.0125252940049127	0.0237304773375516	107.878033006073	0.527814667473729	0.598711953710084	0.00924422409390824	0.0776993040927454	33.147443960098	0.118974348636043	0.906013797091155	-0.0100900713871663	0.033296539457942	54.8389840197404	-0.30303663838434	0.763008549934833	0.066943620585574	0.0937749747339442	35.1419363884405	0.713875111942228	0.480019221801078	-0.00865405911753729	0.0342551824851643	57.8096489591651	-0.252635031831616	0.801446402584715
cg00723688	X	12817037	0.0223209576700293	0.0710665753835022	58.0196731624558	0.314085173649877	0.75458292455522	-0.0270099941281058	0.0887402125305883	107.878033006073	-0.304371528508517	0.761431218294521	0.10935136709925	0.0618033461141084	33.147443960098	1.76934379729785	0.0860370631195917	-0.0513834495994555	0.120756253715362	54.8389840197404	-0.425513776872979	0.672127466197407	0.026879044460484	0.0794656127748611	35.1419363884405	0.338247495009403	0.737189236011851	-0.186818942044585	0.124341583199707	57.8096489591651	-1.50246552470328	0.138420155354964
cg00723973	X	46696265	0.0142479314967093	0.0591039949202711	58.0196731624558	0.241065456166358	0.810354261510294	-0.0338342672930779	0.0383119019379064	107.878033006073	-0.883126798244433	0.37913154389004	-0.0601884708097394	0.0851147465670261	33.147443960098	-0.707145039342181	0.484418462580805	0.0343253925550821	0.0578217672894185	54.8389840197404	0.593641359719625	0.555192843288393	0.0110098107411569	0.103601928696972	35.1419363884405	0.106270326041514	0.915972209299968	0.0924056484665971	0.056969977261124	57.8096489591651	1.62200606194825	0.110243897946437
cg00723997	X	48690473	0.103639862613804	0.21607176220508	58.0196731624558	0.479654821880133	0.633276079063258	0.04496622736005	0.0462559759845223	107.878033006073	0.972117146011494	0.333166932939575	-0.471659617113091	0.294080758658982	33.147443960098	-1.60384385317786	0.118235786846099	0.0645151176318297	0.0575790741578394	54.8389840197404	1.12046118447436	0.267400340059063	-1.28412704227466	0.301082730916329	35.1419363884405	-4.2650305395015	0.00014319851965628	0.0135624004085097	0.0577762305233918	57.8096489591651	0.234740139424961	0.815239896335549
cg00725777	X	102630411	-0.00662324921927716	0.0559764195424537	58.0196731624558	-0.11832213052237	0.906221121492615	-0.0109387530745991	0.0919287911982975	107.878033006073	-0.118991590469229	0.905503317858069	0.158674616005171	0.0715931888230055	33.147443960098	2.21633675792052	0.0336422415794997	0.140944232766829	0.135084101425781	54.8389840197404	1.04338135486853	0.301349530806735	0.04809861363608	0.092809015485442	35.1419363884405	0.518253678099028	0.607529182576808	0.109681163008378	0.134889711863561	57.8096489591651	0.813117334844025	0.419487056734238
cg00725912	X	12810331	-0.0609803496241661	0.0599138740319306	58.0196731624558	-1.01780014411465	0.312998450228299	0.0422842938494918	0.0863561983511703	107.878033006073	0.489649783765855	0.625375966241013	-0.13875701390663	0.0745228374982622	33.147443960098	-1.86193948814503	0.0714972623196539	0.0140994553815584	0.132137861398722	54.8389840197404	0.106702615225577	0.915414301592104	0.0300519302467	0.0968524839263109	35.1419363884405	0.310285591328402	0.758176573388777	-0.0752732137438166	0.131339610426642	57.8096489591651	-0.573118905251052	0.568786911890598
cg00726652	X	45293326	-0.0739387865537118	0.0621333668287908	58.0196731624558	-1.19000128799476	0.238892553164189	-0.0252776781621763	0.0700810093160239	107.878033006073	-0.36069226754696	0.719034824891965	-0.135558038656128	0.0774163217936084	33.147443960098	-1.75102659898419	0.0891918239934462	0.0908203872078835	0.0902050449468735	54.8389840197404	1.00682159474974	0.318442493738855	0.0507758380216799	0.0995368635246271	35.1419363884405	0.51012093634151	0.61315600315148	-0.0988966747833067	0.0931279724522648	57.8096489591651	-1.06194381966169	0.292677487044009
cg00727279	X	10068624	0.0888226986668271	0.0436002276566607	58.0196731624558	2.03720722208793	0.0461995859420859	0.111776546740053	0.069716083798136	107.878033006073	1.60331075198807	0.111790017525009	-0.00877492077246897	0.0586009048977269	33.147443960098	-0.149740363016294	0.881876871287247	0.117002295487189	0.0863048342611353	54.8389840197404	1.3556864628599	0.180755917276529	0.0698378686722937	0.0722643660417708	35.1419363884405	0.966421937915091	0.340437250363537	0.0770093536397195	0.0874500235334933	57.8096489591651	0.880609867534513	0.382175429398636
cg00727483	X	62975065	-0.251843204691158	0.152118187881951	58.0196731624558	-1.6555758926513	0.103207392375672	-0.0107986211776307	0.0626077371651915	107.878033006073	-0.172480617677307	0.863382873802203	-0.107287490657436	0.193481988000344	33.147443960098	-0.554508932672558	0.582952954713401	-0.0510760760252907	0.0756537268264752	54.8389840197404	-0.675129675269566	0.502430156702443	-0.0992654569148588	0.271258819018708	35.1419363884405	-0.365943703780604	0.716600884966971	-0.0877477712749635	0.0778857762388075	57.8096489591651	-1.12662125887939	0.264557634872078
cg00729461	X	133371084	-0.108162725821566	0.181337340411561	58.0196731624558	-0.596472439576324	0.553179932930379	0.0353401248430712	0.0472919946382913	107.878033006073	0.747274990479193	0.456523308200937	-0.482841828612309	0.221179087441582	33.147443960098	-2.1830356305265	0.0362177588582469	0.0412143432178775	0.0590224504407332	54.8389840197404	0.698282482515065	0.487951162738332	-0.0414954350416873	0.319780986943508	35.1419363884405	-0.129762045699789	0.897494600480223	-0.0409115670556739	0.0614524653616623	57.8096489591651	-0.665743299555188	0.508222997798608
cg00730224	X	140982540	-0.0427053395002117	0.0919492701183908	58.0196731624558	-0.464444573026254	0.644067411687985	-0.0792692876485231	0.0650915397269505	107.878033006073	-1.21781245275571	0.225952223105568	0.11400196060132	0.0997037057294918	33.147443960098	1.14340745679626	0.261060342123785	0.167404785498503	0.0777787465767174	54.8389840197404	2.15232043284964	0.0357896730487482	0.0464294531905138	0.125513519456436	35.1419363884405	0.369915953210352	0.713665175820263	0.102601533938266	0.08006860982371	57.8096489591651	1.28142019905388	0.205162297169925
cg00732939	X	71792763	0.0251823423902249	0.0604846993390375	58.0196731624558	0.416342358735541	0.678695676020634	-0.0170337390510785	0.0635988143227764	107.878033006073	-0.267831078809566	0.789340770987463	0.0896171180187816	0.0797961639237724	33.147443960098	1.12307551656732	0.269474110734225	-0.0788876036001728	0.0869427737552032	54.8389840197404	-0.907350895225512	0.368191267395835	-0.0563716187966312	0.0978278260100389	35.1419363884405	-0.576232970676937	0.568130253659472	-0.093265309527252	0.0877895796070329	57.8096489591651	-1.06237334709575	0.292484185873653
cg00735876	X	135334923	0.058770101051079	0.0434153390624042	58.0196731624558	1.35367135948436	0.181091296150633	0.0672297501860594	0.102393142397469	107.878033006073	0.656584499820191	0.512846296689964	-0.0698568601096937	0.0480259684349344	33.147443960098	-1.45456431980827	0.155194596150794	-0.0658253282904086	0.145813431197907	54.8389840197404	-0.451435287885561	0.653456142146556	-0.0292698209997503	0.0647717391960715	35.1419363884405	-0.45189184917742	0.654123817855897	-0.124710741739667	0.15110562368841	57.8096489591651	-0.825321643864351	0.412581869218374
cg00735883	X	106567457	-0.13297366937509	0.206031655630148	58.0196731624558	-0.645404071371412	0.521209621853372	0.0395372480062625	0.0908188444970181	107.878033006073	0.435341896554967	0.66418404195851	0.144633134154576	0.23479329599104	33.147443960098	0.616001975457151	0.542100488600638	0.175795534756673	0.123362180175757	54.8389840197404	1.42503589435768	0.159813620243392	0.0900793185197668	0.313001963449644	35.1419363884405	0.287791544586457	0.775196772112698	-0.0926802480370526	0.127512596854016	57.8096489591651	-0.726832095994082	0.470261892597138
cg00735885	X	111874418	0.0172785015857314	0.046428172307847	58.0196731624558	0.372155541061673	0.711132927886201	-0.0270650114451162	0.0562905505185327	107.878033006073	-0.480809144621982	0.631625846611511	-0.0058870924651109	0.05500425876841	33.147443960098	-0.107029757275667	0.91541054988916	0.0397677162393076	0.0766375581582071	54.8389840197404	0.518906358644843	0.60591387426746	0.060085202973958	0.0690465503654917	35.1419363884405	0.870212960037865	0.390089637253625	0.0459198889817981	0.0780506516498193	57.8096489591651	0.588334472693725	0.558599458396742
cg00735972	X	89779897	-0.0172959837904777	0.119543661655131	58.0196731624558	-0.144683403126588	0.885462267604856	0.0500498391459265	0.0972913699224918	107.878033006073	0.514432463905064	0.608001968941986	-0.288497417370004	0.129095644356486	33.147443960098	-2.23475717409446	0.0322890640379529	-0.137729273161907	0.118367267142816	54.8389840197404	-1.16357567836495	0.249633847883187	-0.151837336493369	0.166457815400007	35.1419363884405	-0.912167062438587	0.367896192321831	-0.179897663210989	0.119533641891075	57.8096489591651	-1.50499608616393	0.137769588001617
cg00737612	X	68152313	-0.00260674574148794	0.0428201656481397	58.0196731624558	-0.0608765917186775	0.951666709379601	0.0290457935615195	0.0936879795657344	107.878033006073	0.310026896685717	0.757138616660746	-0.00776012135788733	0.0557934596853132	33.147443960098	-0.139086577560453	0.890223347277816	0.136029990585082	0.108212298276369	54.8389840197404	1.25706590426227	0.214057471841042	0.0274237512009542	0.0677699377142113	35.1419363884405	0.404659530846869	0.688180397833248	0.18640288773059	0.105589295970799	57.8096489591651	1.76535780465985	0.0827848606388884
cg00738702	X	48684296	0.0308813048029867	0.0513813553273442	58.0196731624558	0.601021608056965	0.550166540607362	-0.0817526620785176	0.0843572868524179	107.878033006073	-0.969123891117349	0.334651165614835	-0.0463172578937062	0.0598155571119016	33.147443960098	-0.774334640184943	0.44422127168803	0.0172276780880187	0.108162401790409	54.8389840197404	0.159276031253462	0.874036573262037	-0.0353699167254863	0.0730629876759478	35.1419363884405	-0.484101702524957	0.6313170561129	0.085383928907615	0.123064818637444	57.8096489591651	0.693812657857654	0.490578317035913
cg00739582	X	145077291	-0.124629456072883	0.116279365288457	58.0196731624558	-1.07181059824081	0.288243263505256	-0.0300764134821217	0.0730363906664988	107.878033006073	-0.411800380709633	0.681302805677716	-0.0858254504671156	0.133699240367572	33.147443960098	-0.64192923034686	0.525333930296529	0.0473993335441772	0.106900712335767	54.8389840197404	0.443395862464411	0.659223854922416	0.0741779553802532	0.162163233643551	35.1419363884405	0.45742770240573	0.650179197152057	-0.230562316915672	0.101815901511362	57.8096489591651	-2.26450204234496	0.0273094706558325
cg00739787	X	131157326	-0.030184887354726	0.0500160738143373	58.0196731624558	-0.60350373495477	0.548525871897916	0.0943123859971739	0.0803468243243155	107.878033006073	1.17381597580618	0.243053690289995	-0.0694576898928506	0.0652647210806705	33.147443960098	-1.0642455639548	0.294909013993117	-0.0417044531939601	0.109163454870838	54.8389840197404	-0.382036765356178	0.703910594723067	-0.0798622516042161	0.0793128167887621	35.1419363884405	-1.00692744045288	0.320852930132923	-0.0939835769122207	0.109828619431705	57.8096489591651	-0.855729384549561	0.395680454887971
cg00741717	X	12924184	-0.0942166716758292	0.0524311835570879	58.0196731624558	-1.79695870441766	0.0775475972271158	0.0487297859808811	0.0864259613721544	107.878033006073	0.563832732748534	0.57403823371771	-0.0173687831643145	0.0702316187960023	33.147443960098	-0.24730717392069	0.806195934040028	0.201508742907339	0.113560313776587	54.8389840197404	1.77446447800222	0.0815373198135956	-0.10722350967916	0.0853068899850154	35.1419363884405	-1.25691500062884	0.217074705041109	0.12580374116425	0.118593153787285	57.8096489591651	1.0608010424438	0.293192202108768
cg00742150	X	133704400	0.0636011458087486	0.0609017449894146	58.0196731624558	1.04432386657892	0.30066727726553	-0.0131997494188841	0.082426284800767	107.878033006073	-0.160140050601447	0.873070224946592	-0.0152392780411462	0.0720076113489544	33.147443960098	-0.211634266929026	0.833688252800935	0.0070076980416271	0.112623361008944	54.8389840197404	0.0622224197435432	0.950611943271283	-0.162744752658837	0.0833515235638628	35.1419363884405	-1.95251083244021	0.0588795891957875	-0.0752983539442895	0.111463622069849	57.8096489591651	-0.675541961996386	0.502024898890079
cg00742240	X	153287830	0.0194949660894775	0.0446137293818515	58.0196731624558	0.436972348189477	0.663753479544288	-0.0876996492143258	0.0761127728057751	107.878033006073	-1.15223300875029	0.251772341226987	0.0273240115107129	0.0555509169286595	33.147443960098	0.491873276291792	0.626050688437705	-0.006079685849669	0.098352609003223	54.8389840197404	-0.0618151964781104	0.950934749917027	0.0515771706015935	0.067062163643837	35.1419363884405	0.76909493817582	0.446975525287138	0.0536414800824641	0.101991275565818	57.8096489591651	0.525941849289332	0.600940495530994
cg00743068	X	77041832	-0.156295239819201	0.0482366364622823	58.0196731624558	-3.24017699578644	0.00197975455059061	-0.055210016394336	0.0779999769303772	107.878033006073	-0.707820932352537	0.480582932770336	-0.132169299048324	0.0617908002740459	33.147443960098	-2.13898021165198	0.0398943629335946	-0.126014983970816	0.11063833131013	54.8389840197404	-1.13898124166012	0.259662031363001	-0.00522903890772654	0.0801604418020805	35.1419363884405	-0.0652321617767185	0.94835883750113	-0.258117373000028	0.105482401967428	57.8096489591651	-2.44701834794899	0.0174652857968075
cg00743412	X	130191788	0.189614928672905	0.12399524458442	58.0196731624558	1.52921129603329	0.131646224801833	-0.0815267290549507	0.0783756692863643	107.878033006073	-1.0402045659996	0.300570597900018	-0.0237364925419025	0.154057360601387	33.147443960098	-0.154075679664012	0.878484328833376	0.0912528858946115	0.105644345574193	54.8389840197404	0.863774444326746	0.391474171506245	0.28669845299161	0.19419381503602	35.1419363884405	1.47635213273107	0.14875483089398	0.047120070111901	0.108639133917592	57.8096489591651	0.4337301708208	0.666098728329446
cg00743973	X	109410989	-0.0948226720595736	0.0850397402932198	58.0196731624558	-1.11503953013758	0.269430865656353	-0.121540592556369	0.066342947421057	107.878033006073	-1.83200471611535	0.0697095237830381	0.0729137883253001	0.104293510132741	33.147443960098	0.699121050125726	0.489353335978859	0.015296479870246	0.0807575653004802	54.8389840197404	0.189412345621507	0.850468972332314	0.0151648995272482	0.12906495849947	35.1419363884405	0.117498193960295	0.907134275097496	-0.138117898445076	0.079333135522119	57.8096489591651	-1.74098625418085	0.0870059976587969
cg00744851	X	153038917	0.0340924155005631	0.0524810517880267	58.0196731624558	0.649613800391498	0.518505390871352	-0.0123415275824336	0.04815645077615	107.878033006073	-0.256279841714288	0.79822284223844	-0.112669915410879	0.0648130055942219	33.147443960098	-1.73838436248856	0.0914255633014414	-0.0726609322556644	0.0675460540353573	54.8389840197404	-1.07572430830126	0.28676060030685	-0.0850792658506446	0.0805842526244641	35.1419363884405	-1.0557802930447	0.298273134980534	-0.0397732766423003	0.0723856499570469	57.8096489591651	-0.549463556186917	0.584803806176864
cg00745293	X	102862621	0.129232373316032	0.085472519376365	58.0196731624558	1.51197571171358	0.135968115562603	-0.0189855287866693	0.0469017546449466	107.878033006073	-0.404793571805418	0.686430781366302	0.230825327777428	0.0931857994791283	33.147443960098	2.47704402460085	0.0185187141581568	-0.032208333326861	0.05722511906281	54.8389840197404	-0.562835584343813	0.575840766014259	0.078029142825766	0.122774404631112	35.1419363884405	0.635548940841638	0.529187686989522	0.0440196239223706	0.0570174467972944	57.8096489591651	0.772037795358795	0.443236777469523
cg00748144	X	124454052	0.0542429762835522	0.0447248917677428	58.0196731624558	1.21281403128345	0.230116000683848	-0.0558211706484696	0.034303704248574	107.878033006073	-1.62726364021722	0.106598535259566	0.0242826394037093	0.0546798985629311	33.147443960098	0.444087133332232	0.659865331817222	0.0132175524758686	0.051473914630796	54.8389840197404	0.256781567337036	0.798308360574201	0.00963960986453321	0.0696736324628527	35.1419363884405	0.138353772062519	0.890750601361721	0.00130565900509029	0.0512247009945283	57.8096489591651	0.0254888555665704	0.979752820553258
cg00748449	X	109247574	0.0333609151608517	0.0921510985317735	58.0196731624558	0.362024063656158	0.718649304020711	-0.145114597348547	0.082407507772189	107.878033006073	-1.76093903664346	0.0810823358441185	0.10581878893975	0.111683656980298	33.147443960098	0.947486783660905	0.350247465625239	-0.0531397045285538	0.10399918780972	54.8389840197404	-0.510962687764251	0.611428217780084	0.0180519513901854	0.142503889326647	35.1419363884405	0.126676903174248	0.899918168887547	-0.00632884714341578	0.108946551146118	57.8096489591651	-0.0580913032751961	0.953876237570829
cg00748526	X	12919853	-0.0983893833391589	0.0961994118547584	58.0196731624558	-1.02276491552471	0.310664640846018	0.0287239486460816	0.0594370429130721	107.878033006073	0.483266785127433	0.629885713446608	-0.283597586858793	0.113254674603221	33.147443960098	-2.50406959229149	0.0173744340039085	0.139938871876394	0.0636294593645637	54.8389840197404	2.19927802740893	0.0320931267306883	-0.0373071731419957	0.151137765119239	35.1419363884405	-0.246842164912008	0.80646672144586	0.0240111250616274	0.0673371546470511	57.8096489591651	0.356580630522364	0.722704005104719
cg00750740	X	34165065	0.0643310423006408	0.0754276694351313	58.0196731624558	0.852883865859945	0.397230940845602	0.0677105490834436	0.0813358651617577	107.878033006073	0.832480836698342	0.406976743431644	0.198653285596727	0.0851593314055331	33.147443960098	2.33272481497923	0.0258795201596806	-0.0194145914548626	0.109652733029723	54.8389840197404	-0.177055244483509	0.860117318714077	-0.0184502120894893	0.111100524015781	35.1419363884405	-0.166067732379629	0.869055423102635	-0.103521226910452	0.110745417621884	57.8096489591651	-0.934767587981862	0.353796416649472
cg00751785	X	44732817	0.304906171905108	0.145483414092118	58.0196731624558	2.09581397170159	0.0404716019662601	0.592578346734361	0.24833427036362	107.878033006073	2.38621252663471	0.0187650565276047	-0.0877537136201309	0.0843017738902222	33.147443960098	-1.04094741510901	0.305433279362024	0.264936483648451	0.303841208405691	54.8389840197404	0.871957049666238	0.387033494661991	0.0653991176917362	0.10308572170659	35.1419363884405	0.634414898678986	0.529918737003363	-0.0453929641210997	0.308304904894587	57.8096489591651	-0.147233999201602	0.883459620690593
cg00752460	X	35700744	-0.177177207437151	0.13101774816402	58.0196731624558	-1.35231455218834	0.181522295030308	-0.153253257843905	0.0907046443531095	107.878033006073	-1.6895855657324	0.0939953661982123	0.161014221367128	0.181128240027777	33.147443960098	0.888951503876125	0.380435110301793	0.0149921319571296	0.125788296631798	54.8389840197404	0.119185427886141	0.905563995188972	0.00182716538237413	0.224654031041522	35.1419363884405	0.00813324102800728	0.993556681161685	-0.188856348420427	0.126656002458753	57.8096489591651	-1.49109670883487	0.141372908625243
cg00752713	X	40998020	0.0666273753288622	0.0908798009627495	58.0196731624558	0.733137337703589	0.466426586708962	-0.0823018023972663	0.0727000801890483	107.878033006073	-1.13207306213762	0.260113815460937	-0.123187594972225	0.108208529838168	33.147443960098	-1.1384277667986	0.263103270735976	-0.119728474348009	0.0982012777664237	54.8389840197404	-1.21921503539688	0.2279809221227	-0.141449372822099	0.135877991559603	35.1419363884405	-1.04100282318386	0.304983535745285	-0.0724571556028425	0.0991802001641642	57.8096489591651	-0.730560691377014	0.467998065732516
cg00752874	X	107977583	0.0210025545965286	0.091268423837117	58.0196731624558	0.230118519785233	0.818809094408435	-0.00790223921404257	0.0778296017531778	107.878033006073	-0.101532566479051	0.919316182442497	0.0776469845289488	0.096454545529266	33.147443960098	0.805011149063881	0.426550043911838	-0.0248043961349797	0.0901269221212948	54.8389840197404	-0.27521627890052	0.78418440201417	-0.136101565731734	0.124387979917478	35.1419363884405	-1.09416975677253	0.281323851737885	0.0553965951346725	0.0897841211777059	57.8096489591651	0.616997687431037	0.539658801364857
cg00756281	X	26870367	0.210631910334593	0.197879540088777	58.0196731624558	1.06444511767156	0.2915371090194	-0.16391804102912	0.134320841785037	107.878033006073	-1.22034703513435	0.224994241471889	0.175741138701179	0.233248567902336	33.147443960098	0.753450022358824	0.456498189529762	-0.0666582521993042	0.168748827239253	54.8389840197404	-0.39501461011516	0.694364416276601	0.173084407433596	0.286284533854524	35.1419363884405	0.604588746388757	0.549336284397296	-0.205874989547497	0.16841925533435	57.8096489591651	-1.22239579517668	0.226518556627319
cg00757453	X	17986297	-0.02709006545645	0.0715770724006356	58.0196731624558	-0.378474063661333	0.706459811013042	0.123386096076144	0.0932747736964958	107.878033006073	1.32282385886699	0.188691237385779	0.0790658222389269	0.074811486476436	33.147443960098	1.05686741385403	0.298214050226594	0.00597217595220673	0.109723833400678	54.8389840197404	0.0544291587990564	0.95679105790663	0.0115963986918323	0.0924697407857555	35.1419363884405	0.125407496477146	0.900915649713477	-0.166487363344961	0.113169307964468	57.8096489591651	-1.47113529577501	0.146677272290663
cg00760472	X	131810923	0.0304899363870004	0.104953460275988	58.0196731624558	0.29050911048405	0.772462658675064	0.123303270059134	0.0956895365060366	107.878033006073	1.28857631211701	0.200302094144565	0.0503603151380218	0.0723650670579775	33.147443960098	0.69592024419288	0.49132975190159	0.249075856548291	0.127495502372053	54.8389840197404	1.95360504421125	0.0558567532192633	0.0906990452216847	0.0899728313994829	35.1419363884405	1.00807147903324	0.320311159886334	0.19297956921276	0.129007546333981	57.8096489591651	1.4958781458657	0.140125057845899
cg00760931	X	26764699	0.0134174049993453	0.144104380520439	58.0196731624558	0.0931089322259863	0.926137796179897	-0.105374512890617	0.0673562030153479	107.878033006073	-1.56443665428418	0.120643880675006	0.100532031199273	0.124655313684499	33.147443960098	0.806480110857671	0.425714731706011	-0.173363912471653	0.0972728389845335	54.8389840197404	-1.78224378234934	0.0802459136241387	0.190497415202517	0.159274036061968	35.1419363884405	1.19603558692015	0.239690556918119	-0.00409360189692571	0.100497729825523	57.8096489591651	-0.0407332772992259	0.967648887008452
cg00762681	X	133369578	0.0312690002713158	0.0526910484741239	58.0196731624558	0.593440464307173	0.555192928545417	-0.0326826429073411	0.109909764902375	107.878033006073	-0.297358864668402	0.766764392957354	0.146464192280611	0.0626553227603523	33.147443960098	2.33761771271718	0.0255918243352809	0.194806505300235	0.139499405465769	54.8389840197404	1.3964683551862	0.168200362291851	-0.00242577776344668	0.0819846606170346	35.1419363884405	-0.0295881905857722	0.976562885351177	0.0160912098696053	0.148768190506576	57.8096489591651	0.108162973649223	0.914240958295745
cg00762997	X	106299502	0.103632437253769	0.0756290472963191	58.0196731624558	1.37027294351245	0.175880636395461	0.0407093043329041	0.0809663090119159	107.878033006073	0.502793134943484	0.616134650166032	0.0243097744809442	0.0907105984955453	33.147443960098	0.267992658896833	0.790365661545896	0.0766562730132339	0.107059221857658	54.8389840197404	0.71601746849191	0.477018586907365	-0.0998744011367585	0.109086434640567	35.1419363884405	-0.915552895883328	0.366141547057799	0.00330305119454578	0.112028439080676	57.8096489591651	0.0294840419240968	0.976580099516813
cg00763315	X	73439472	-0.0138526796539512	0.0628395804486593	58.0196731624558	-0.220445132749876	0.82629837468	0.15412126321659	0.107536061542411	107.878033006073	1.43320539180995	0.154690961064132	0.141707780304137	0.075055002998525	33.147443960098	1.88805242345966	0.0677982512958417	0.120175327842378	0.134554180319688	54.8389840197404	0.893137080965098	0.375686546569477	-0.0940333255183872	0.0965816610697164	35.1419363884405	-0.973614705699774	0.336902366141792	-0.0278540588316503	0.135365719271016	57.8096489591651	-0.205768927182248	0.837694327640673
cg00763725	X	154842689	-0.110456883746951	0.0625726421537601	58.0196731624558	-1.76525842516806	0.0827825968788266	-0.0572567521011039	0.0877335095550654	107.878033006073	-0.652621243484703	0.515388793720594	-0.0425882592505053	0.0692476769378005	33.147443960098	-0.615013544624159	0.54274516828505	0.110010624859197	0.113216662457682	54.8389840197404	0.971682281310111	0.335475148570919	0.00203044741515747	0.0872163369093261	35.1419363884405	0.0232805858066294	0.981558150939643	0.0646714173069316	0.112282057613159	57.8096489591651	0.575972855162145	0.56686914952866
cg00763907	X	114423111	0.0720743187056509	0.0790036044864675	58.0196731624558	0.912291523584807	0.365390492638753	-0.0384524019910632	0.0450914767000342	107.878033006073	-0.852764309469467	0.395679376828574	0.0492190425393337	0.0867481260920697	33.147443960098	0.567378740689975	0.574279767961069	-0.0741537545707655	0.0651987052531159	54.8389840197404	-1.13735010968215	0.26033710861114	-0.00591066167069896	0.10841873613757	35.1419363884405	-0.054516976320394	0.956832045967417	-0.0802980194982391	0.0650694213316772	57.8096489591651	-1.23403617021485	0.222182770499488
cg00765686	X	17545806	0.0572524278293431	0.0762446907642675	58.0196731624558	0.750903797437589	0.455745388823069	0.021772374665975	0.0849349163893379	107.878033006073	0.256341862587719	0.798175080721973	0.00527449062306983	0.0917909066207761	33.147443960098	0.0574620168516343	0.95452216278606	0.0583535402173931	0.108651094714855	54.8389840197404	0.537072731485466	0.593389912020806	-0.123108661733109	0.112974016776432	35.1419363884405	-1.08970775091349	0.283258134496493	-0.0545118838782701	0.108103157496621	57.8096489591651	-0.504258017440185	0.615996650227736
cg00765885	X	101771142	-0.0899745433091808	0.103490974157806	58.0196731624558	-0.869395075670901	0.388213543960122	-0.030338086323148	0.0329274757245765	107.878033006073	-0.921360828777535	0.358917974974995	-0.0779850959368533	0.124980659926277	33.147443960098	-0.623977309632183	0.536913428064698	-0.0767557819818317	0.0457934610743982	54.8389840197404	-1.67612973950868	0.0994056679403513	0.00830987647060351	0.173700849213129	35.1419363884405	0.0478401603000075	0.962114485824168	-0.0215072521849696	0.0464493799260107	57.8096489591651	-0.463025603769706	0.645084399101436
cg00768158	X	49054690	-0.060257475217803	0.0816381167532138	58.0196731624558	-0.738104669905077	0.463425947000413	0.129513729521087	0.111528027578604	107.878033006073	1.16126620664753	0.248096743871783	-0.0301469153697859	0.11035321920508	33.147443960098	-0.273185645030988	0.786405426128263	0.0886503738389969	0.145963545118657	54.8389840197404	0.607345990171251	0.546128070169094	-0.369141174603857	0.124238562722281	35.1419363884405	-2.9712286307515	0.00532183854061883	-0.185919938098002	0.142809166604418	57.8096489591651	-1.3018767808722	0.198122297659872
cg00768439	X	92928711	0.0698956490099988	0.0819851866090085	58.0196731624558	0.852539975829227	0.397420120128911	0.0845806754001432	0.0690896247328481	107.878033006073	1.22421674350085	0.22353730999677	0.00637226822942349	0.0947660219098938	33.147443960098	0.0672421201291157	0.946792917138304	0.0981929998168666	0.0816542227864667	54.8389840197404	1.20254649993608	0.234318515601029	-0.0959963342026428	0.113638466742319	35.1419363884405	-0.844752106875212	0.403963868699316	0.113670639732624	0.0881986795574465	57.8096489591651	1.28880205806921	0.202600657764087
cg00769064	X	136650951	-0.0360897184497302	0.0920710859291534	58.0196731624558	-0.391976678514473	0.696511577159359	-0.0824694352388757	0.056399495011497	107.878033006073	-1.46223712148601	0.146583377491587	0.0104571806501125	0.0884316076542768	33.147443960098	0.118251617577674	0.906581989255918	-0.130626126650486	0.080604495063019	54.8389840197404	-1.62058116669993	0.110844229411595	-0.155579913239072	0.105577600500018	35.1419363884405	-1.47360720931563	0.149489287775714	-0.112232958631053	0.0807549682477459	57.8096489591651	-1.38979633162305	0.169919811669032
cg00769664	X	22670994	-0.193880902421752	0.141972137622704	58.0196731624558	-1.36562642267878	0.177327323702589	0.00310746431653179	0.0671118605924152	107.878033006073	0.0463027591412506	0.963154547024957	-0.30007330659762	0.130949008795734	33.147443960098	-2.2915278959133	0.028420151105049	0.149015312695433	0.0787077128200928	54.8389840197404	1.89327458969677	0.063602499392483	-0.27087718260769	0.164920107919978	35.1419363884405	-1.64247517191248	0.109411420941696	0.106308884793249	0.0802373403533484	57.8096489591651	1.32493031704549	0.19040763839074
cg00769799	X	133594079	-0.0327936786591553	0.0479409732286832	58.0196731624558	-0.684042822884011	0.496671281146038	-0.0244057989011946	0.0328052463917655	107.878033006073	-0.743960237632011	0.458517911128413	0.0599227772332071	0.0641964571919266	33.147443960098	0.933428102645251	0.35734897830418	-0.0422295055307538	0.0468022113101714	54.8389840197404	-0.902297228028118	0.370845158587182	0.0738840140813056	0.0800523947417311	35.1419363884405	0.922945707241786	0.362329322246973	-0.0747895471371711	0.0456177583288059	57.8096489591651	-1.63948317227908	0.106543937063491
cg00771494	X	153594859	0.0348964474516673	0.0773048193112437	58.0196731624558	0.451413608654432	0.653374333446865	-0.0285747764778448	0.0641078365652254	107.878033006073	-0.445729851587986	0.656685660827295	0.0976978146768013	0.0920124132797946	33.147443960098	1.0617895042022	0.296006343015851	0.010077025106012	0.0840555159008475	54.8389840197404	0.119885351936914	0.905012105480366	-0.0238449955503574	0.114158205977995	35.1419363884405	-0.208876754378513	0.835750505308502	-0.104713527094643	0.0829734629171947	57.8096489591651	-1.26201225564303	0.212012337066643
cg00772197	X	152688123	-0.200629164543439	0.0799839972304402	58.0196731624558	-2.50836631689475	0.0149466468490116	-0.0365558553352528	0.0633900334721431	107.878033006073	-0.576681432915118	0.565356056448252	-0.0630373154168627	0.0965234669633681	33.147443960098	-0.65307761314444	0.51821071581456	0.0672682486982656	0.0900959214596301	54.8389840197404	0.746629232583041	0.458476501753172	-0.21695969715718	0.114838370471078	35.1419363884405	-1.88926137028234	0.0671305846644548	0.203020480763808	0.0865838968660673	57.8096489591651	2.34478336171276	0.0224940746941871
cg00772918	X	24487341	0.0602015874301273	0.0974668299067768	58.0196731624558	0.61766231124689	0.539214808038472	0.0653884024706048	0.0662045141107209	107.878033006073	0.987672870179951	0.325522971861372	0.025561302983787	0.110669353664967	33.147443960098	0.230970021395168	0.818757827996014	-0.00521858981466196	0.0956414698849248	54.8389840197404	-0.0545640904613964	0.956684049589087	0.206686630913163	0.129254225039784	35.1419363884405	1.59907059788216	0.118758479492572	-0.0357054186981963	0.0976009865507444	57.8096489591651	-0.365830510121252	0.715826861860343
cg00775115	X	47343198	-0.104612314709518	0.100396115912456	58.0196731624558	-1.04199563657162	0.301736215405961	0.0162312309995883	0.0321869317281142	107.878033006073	0.504280157446969	0.615092936237466	-0.0808618492859579	0.115993965838735	33.147443960098	-0.697121170926933	0.490587685254915	0.112631122723418	0.045576756345797	54.8389840197404	2.47124042502873	0.0165997599443039	0.0513499361560139	0.144966128430275	35.1419363884405	0.354220235527032	0.725290525872065	0.0408949015695315	0.0491368240562745	57.8096489591651	0.83226586892747	0.408683871580747
cg00775286	X	21659776	0.0230553901657695	0.100931628158826	58.0196731624558	0.228425822374426	0.820118403334821	-0.0591563603848563	0.0562089485475569	107.878033006073	-1.05243670115632	0.294950914343336	0.090451584927179	0.111427176552268	33.147443960098	0.811755154585201	0.422723365124775	-0.0994376645977477	0.0770046040795422	54.8389840197404	-1.29132102925993	0.202009087749461	-0.0503894287954932	0.140590994476225	35.1419363884405	-0.358411497003918	0.722179578008849	-0.0271901535102717	0.0799590868949957	57.8096489591651	-0.340050825567562	0.73505075368334
cg00776752	X	16843913	0.0239731916919829	0.0750335164223668	58.0196731624558	0.31949977603391	0.750495157707503	-0.0324054540298436	0.047561595777423	107.878033006073	-0.681336559468976	0.497118574178097	0.0599363698205122	0.0830413553354732	33.147443960098	0.721765312938105	0.475499729121966	-0.00115783112495928	0.0628723526725305	54.8389840197404	-0.0184155845255199	0.985374159832266	0.0195606092562504	0.102316436240873	35.1419363884405	0.19117758568331	0.849486743145144	0.0390906511248673	0.0646652902626038	57.8096489591651	0.604507471722794	0.547871649753194
cg00779763	X	47479114	0.00795719812756756	0.140084413335087	58.0196731624558	0.0568028800501429	0.954897390466667	-0.00280720298359677	0.0247814011671043	107.878033006073	-0.113278622329199	0.91002020391115	-0.255018652370341	0.174346128920954	33.147443960098	-1.46271473848417	0.152963333891337	-0.0310078519178693	0.0334808744488748	54.8389840197404	-0.926136262217948	0.358433145622667	-0.388044391222896	0.217576305185015	35.1419363884405	-1.78348644579162	0.0831460287863791	-0.00672015254077482	0.0369693358198338	57.8096489591651	-0.181776393644852	0.856394095444222
cg00780578	X	68727150	0.0349878766295198	0.105495901152518	58.0196731624558	0.331651526242115	0.741347447549032	-0.118968745399964	0.0799577571788438	107.878033006073	-1.48789497851801	0.139695898799224	0.0653287233457997	0.142833841021674	33.147443960098	0.457375667268422	0.650384814217335	0.0923826425359655	0.105827136215002	54.8389840197404	0.872957975053561	0.38649247045994	0.109283983152244	0.172584439700104	35.1419363884405	0.633220372254559	0.530689356193844	0.228298209039395	0.107730207519908	57.8096489591651	2.119166149357	0.0383832115901273
cg00781047	X	17653183	0.00129875903816741	0.0690401092693913	58.0196731624558	0.0188116596556896	0.985055895793134	-0.0326737433156823	0.0576323089569772	107.878033006073	-0.566934483573675	0.571936452154962	-0.000684418481091651	0.0764251772842284	33.147443960098	-0.008955405867706	0.99290839763678	-0.0936045231317888	0.0719178341767381	54.8389840197404	-1.30154813758373	0.198512280035756	-0.0426711956890353	0.0977476192178661	35.1419363884405	-0.436544603648372	0.665112161239573	-0.0651498564128536	0.074359105308392	57.8096489591651	-0.876151698472641	0.384573749488936
cg00781978	X	40506067	-0.0818188039607321	0.057687660580715	58.0196731624558	-1.41830684650929	0.161450361516453	-0.0150410701654444	0.120091248947449	107.878033006073	-0.125247012561476	0.900561105440043	-0.0159480999707652	0.0727333912788874	33.147443960098	-0.219267927568703	0.827785966383067	-0.00670298789308313	0.153054265968377	54.8389840197404	-0.0437948452509521	0.965227015660959	0.102977037704177	0.0921894938628509	35.1419363884405	1.11701489388123	0.271567038426867	-0.0981952326991249	0.153389132775863	57.8096489591651	-0.640170727365745	0.524590883675399
cg00782012	X	48553862	-0.0988659752462182	0.190729549173933	58.0196731624558	-0.518356886357756	0.606180572977828	-0.025794680392496	0.0669421354567127	107.878033006073	-0.385328018243097	0.700753132462897	0.166635674820588	0.249861073745215	33.147443960098	0.666913306354022	0.509443590080099	0.0301373782097858	0.0890813364928082	54.8389840197404	0.338313045092435	0.736419147126725	-0.00985303544385607	0.306015324351521	35.1419363884405	-0.0321978497800256	0.974496451836057	-0.0320454668257913	0.0881636304476014	57.8096489591651	-0.363477169248798	0.717574318634541
cg00783137	X	103498585	0.0949597747579285	0.0914097002734012	58.0196731624558	1.03883695574878	0.303190575362701	0.164699780128763	0.120955352894713	107.878033006073	1.36165763802225	0.176142930184542	0.0700979808211154	0.0845046847049251	33.147443960098	0.829515914601477	0.41274666282422	-0.0279701026723409	0.174549845901883	54.8389840197404	-0.160241348411521	0.873279760662832	0.113047958795632	0.10157208752285	35.1419363884405	1.11298252849436	0.273271412257163	-0.0534638588151815	0.17696513325487	57.8096489591651	-0.302115212368875	0.763648509287893
cg00785877	X	110513957	0.0367248842003698	0.137100582329861	58.0196731624558	0.267868185359057	0.789750801901367	-0.0758124866178792	0.0802083259247719	107.878033006073	-0.94519472565709	0.346671702184629	0.0644998604473546	0.105301465829469	33.147443960098	0.612525760579715	0.544369530552651	-0.0222271951054954	0.118570216417801	54.8389840197404	-0.187460188376263	0.851991714810844	-0.0431170382791672	0.130893152849574	35.1419363884405	-0.329406369550274	0.743803918053979	0.0668567712735886	0.12013772338022	57.8096489591651	0.556501067212636	0.580016308465685
cg00785903	X	112986337	-0.0801862510857008	0.073232658184883	58.0196731624558	-1.09495207566087	0.278062328136618	0.0570376690670555	0.0744414059963702	107.878033006073	0.766208916981453	0.445225357826124	-0.141356604698806	0.0833131215233637	33.147443960098	-1.69669077468386	0.0991279837721477	0.0482552704146234	0.104839494202069	54.8389840197404	0.460277596547876	0.64713690665124	-0.0542637576931445	0.113434802546771	35.1419363884405	-0.478369569786756	0.635349949177666	-0.0901788281552524	0.108301895279955	57.8096489591651	-0.832661588443532	0.408462422139062
cg00787015	X	40506177	0.00553558746925797	0.0422437409271392	58.0196731624558	0.131039234399377	0.896197589346978	0.0514930272820238	0.0710594166689123	107.878033006073	0.724647480881326	0.47023710085133	0.07538160314902	0.0554155491010265	33.147443960098	1.36029696307067	0.1829155861298	0.0591785553603568	0.0903440027865816	54.8389840197404	0.65503579136463	0.515183064232519	-0.0343513079973508	0.0698522279123122	35.1419363884405	-0.491771114880876	0.625939047356447	-0.0588721317453607	0.0896645078737173	57.8096489591651	-0.656582332758417	0.514054773965763
cg00788815	X	118105739	0.0785480900392397	0.122717670344254	58.0196731624558	0.64007155464158	0.524645769790261	0.18573202607872	0.118951753250036	107.878033006073	1.56140637698977	0.121356798803449	-0.0679792252979791	0.124784846211316	33.147443960098	-0.544771479566197	0.589557382371684	-0.21341315811734	0.155950211872665	54.8389840197404	-1.36846981837764	0.176745552872751	0.0561894110728124	0.153875495485003	35.1419363884405	0.365161528128362	0.717179472357435	-0.251586633938319	0.15499608159095	57.8096489591651	-1.62318060789615	0.109992019929354
cg00790086	X	46696474	-0.103643027024155	0.0651741019053528	58.0196731624558	-1.5902486416256	0.117213467256776	0.0151103282215021	0.0431604847867444	107.878033006073	0.350096350774606	0.726948997712027	0.0572683175659835	0.0753859533787875	33.147443960098	0.759668280352319	0.452822103144725	-0.0217078133120305	0.0656696316881674	54.8389840197404	-0.330560911550565	0.742235829816257	-0.0825771649708849	0.0934386472326502	35.1419363884405	-0.883758138806081	0.382833149594797	-0.059438226767605	0.0660681628159439	57.8096489591651	-0.899650061909411	0.372038834450781
cg00790443	X	20075094	0.0326780784262724	0.0649616781300046	58.0196731624558	0.503036241780505	0.616843129124794	0.0298594402763835	0.0665033034997012	107.878033006073	0.448991835067527	0.654338218293424	0.135183809504515	0.0769690191464975	33.147443960098	1.75634055108869	0.0882667227204188	-0.0486842812060577	0.0783261594030928	54.8389840197404	-0.621558385819889	0.536807721634324	0.125913683455052	0.0950927618805608	35.1419363884405	1.32411427499817	0.194013393162399	-0.0278362104764809	0.0806400663756097	57.8096489591651	-0.345190818008804	0.731203784258588
cg00792989	X	150148520	0.0388890336418641	0.0440939196897035	58.0196731624558	0.881959098114501	0.381438286124864	-0.133450950865625	0.126132533332927	107.878033006073	-1.05802164865255	0.292408964589939	0.0141240263182682	0.0625063973992517	33.147443960098	0.225961292058679	0.822619053042094	-0.0202947511639853	0.201954520597357	54.8389840197404	-0.100491690425923	0.920320477414288	0.154977011838033	0.0736222868806349	35.1419363884405	2.10502849618486	0.0425074942550978	0.329068031501543	0.195825365650268	57.8096489591651	1.68041576436649	0.0982729040350796
cg00800095	X	152224090	0.0871381607017885	0.122585081831402	58.0196731624558	0.710838214568673	0.480032389344411	-0.051278746728492	0.149161567549599	107.878033006073	-0.343779886272924	0.731680971319888	0.0094799862003377	0.115569211593484	33.147443960098	0.0820286481981351	0.935117262189265	0.0947012264580669	0.201756722473457	54.8389840197404	0.469383251755221	0.640656679742162	0.0414282449514603	0.145263059026615	35.1419363884405	0.285194633990668	0.777169189911598	0.155890385893278	0.202543162354372	57.8096489591651	0.769665014020718	0.44463226596084
cg00803456	X	130743695	-0.00553062878570121	0.0814236065351366	58.0196731624558	-0.0679241441278407	0.946079561758703	-0.0204483350413535	0.0636664371318912	107.878033006073	-0.321179195232691	0.748696010275648	0.10382358459427	0.106605847431818	33.147443960098	0.973901404992561	0.337159482952007	-0.0550366591492396	0.0854798159651627	54.8389840197404	-0.643855611150002	0.522352850528528	-0.278509932674077	0.124032021436194	35.1419363884405	-2.24546798035822	0.0311285455720793	-0.0898964247374458	0.0845836805022593	57.8096489591651	-1.06281051147975	0.292287538185028
cg00803922	X	69509009	0.0343768109576129	0.0715488544205583	58.0196731624558	0.48046626652537	0.632702593244239	0.0300608003943715	0.0782605185062584	107.878033006073	0.384111950292887	0.701651545209487	-0.0498152106950221	0.102017961750212	33.147443960098	-0.488298431378124	0.628553263296864	-0.0225283595945738	0.0922189758754413	54.8389840197404	-0.244292016699497	0.807916378057768	0.0871724292950244	0.128852803523575	35.1419363884405	0.676527222623255	0.503134833914516	0.0722922425183036	0.0931091878741301	57.8096489591651	0.776424369805825	0.440663703872019
cg00804510	X	154302208	0.0287098728652942	0.0423984014921592	58.0196731624558	0.677145171867	0.501004971397102	-0.00293900242271292	0.0312566552474339	107.878033006073	-0.0940280525682352	0.925261292267458	0.0580999069599344	0.0498363174049802	33.147443960098	1.16581461041358	0.252009726455854	-0.0145402587548701	0.0405633253103316	54.8389840197404	-0.358458253696639	0.721376685735639	0.106376522688255	0.0596597626922801	35.1419363884405	1.78305306437331	0.0832177832906016	-0.00883239275712013	0.0408281365262266	57.8096489591651	-0.216331028271312	0.829491290438785
cg00804686	X	39735286	-0.0634061379746306	0.0637779995120006	58.0196731624558	-0.994169438674537	0.324268644483521	0.0524555090946178	0.0690221282177913	107.878033006073	0.759981044471718	0.448923607746562	0.086388097065219	0.077537545294904	33.147443960098	1.11414536966128	0.273230467956675	-0.0372345227384557	0.0860187323315161	54.8389840197404	-0.43286528095943	0.666810361005112	0.0606843712744341	0.0975934983457577	35.1419363884405	0.621807521023986	0.538081878612976	-0.0996981152020811	0.0857837359295835	57.8096489591651	-1.16220299945807	0.24992869113999
cg00805116	X	46404864	-0.214997523297155	0.0735082172982829	58.0196731624558	-2.92480937776975	0.0049106902368777	0.0525386611386459	0.0547186896267262	107.878033006073	0.960159344038539	0.339122123668747	0.0577929426714485	0.070590626488751	33.147443960098	0.81870562064863	0.418801618035396	-0.0417716506306271	0.0768317146883341	54.8389840197404	-0.543677188516133	0.58886714933723	0.0850465127183526	0.0849284873439199	35.1419363884405	1.00138970300925	0.323484202406314	-0.038685329820653	0.0768800850133913	57.8096489591651	-0.503190518245585	0.616742241105475
cg00807131	X	134053228	-0.0107916291437204	0.0545068536727422	58.0196731624558	-0.197986646019105	0.843747573026307	-0.0367297769389162	0.0811297857114772	107.878033006073	-0.452728632484483	0.651653336717786	0.0407617070081043	0.0741340809206691	33.147443960098	0.549837625311946	0.586116765411787	-0.0159391560486098	0.115256338893767	54.8389840197404	-0.13829309694889	0.890515350649326	-0.102120540175154	0.0923289788021765	35.1419363884405	-1.10605079250315	0.276219076306548	-0.137410824603894	0.112986694247394	57.8096489591651	-1.21616820032828	0.228863479441215
cg00808693	X	9432920	-0.0359560993216365	0.104368291718257	58.0196731624558	-0.344511716438747	0.731707140864872	-0.0669748425066414	0.274589644673535	107.878033006073	-0.243908842907274	0.807764677249692	0.0206433687772507	0.154194100189329	33.147443960098	0.133879109200051	0.894307720736028	0.107745728229208	0.364817765319001	54.8389840197404	0.295341231902438	0.768848576869616	0.135320330155917	0.18701645351476	35.1419363884405	0.723574464239514	0.474116261530741	-0.367603972150821	0.360793834202499	57.8096489591651	-1.01887542774498	0.312507284549789
cg00809111	X	130192134	0.105798785452375	0.103874967636533	58.0196731624558	1.01852051422604	0.312659090319248	0.064684826916147	0.0540987576063396	107.878033006073	1.19568045142255	0.23444293915341	0.0847478539717085	0.129230020225962	33.147443960098	0.655790766135645	0.516485090234013	0.0606721321657424	0.0761394888567449	54.8389840197404	0.796854997016016	0.428971799290158	0.301766440778588	0.15105321587359	35.1419363884405	1.99774919741612	0.0535305012784823	0.0642510691042364	0.0755156399827294	57.8096489591651	0.850831286325995	0.398373581662513
cg00810519	X	48769107	-0.0482204632119809	0.154958115159013	58.0196731624558	-0.311183852246129	0.756776198327111	-0.0174013085532912	0.0236539935680345	107.878033006073	-0.735660492307185	0.463533830113854	0.0681047039213175	0.132852220429305	33.147443960098	0.512635044421844	0.611606028407657	0.0367471682512752	0.0343077705642833	54.8389840197404	1.07110335783613	0.288814446566408	0.37668919104715	0.152642974993809	35.1419363884405	2.46777941181	0.0186079678482375	-0.0240519107695986	0.0356902489376469	57.8096489591651	-0.673907061046809	0.503056187826714
cg00810883	X	82763328	-0.0210734727537801	0.0885303721834706	58.0196731624558	-0.238036644758563	0.81269133014429	-0.0107503001870583	0.0503032351216164	107.878033006073	-0.213709916689606	0.831176666127442	0.067008037773482	0.0944780072782524	33.147443960098	0.709244825371188	0.48313173445405	-0.00310855461602806	0.0684491817648571	54.8389840197404	-0.0454140507728325	0.963942254674181	0.102897771288193	0.118646479316685	35.1419363884405	0.867263587430548	0.391681182702515	0.104045424321193	0.0677602085521239	57.8096489591651	1.53549445234007	0.13011782124579
cg00812293	X	49831097	0.0240774696783011	0.0858493939233349	58.0196731624558	0.280461731620409	0.780120909623372	-0.00337584355440872	0.0459894243668821	107.878033006073	-0.0734047794875148	0.941619947096863	0.107990666052051	0.0932960921906107	33.147443960098	1.15750470910848	0.255339188398194	-0.0895356285275285	0.0607742514222515	54.8389840197404	-1.4732493849319	0.146400874364502	-0.0797291420212931	0.117038482167523	35.1419363884405	-0.681221599466516	0.500196012657524	-0.0728653845019956	0.0620157661676102	57.8096489591651	-1.17494935570194	0.244831889084376
cg00812634	X	147062702	-0.0422653313981199	0.065482400140236	58.0196731624558	-0.645445666432586	0.521182865770225	0.043628523295702	0.044088842305169	107.878033006073	0.989559285628758	0.32460392697377	-0.0462482547559751	0.0924366228672353	33.147443960098	-0.500323933538771	0.620152715645542	0.0506269745075278	0.0648852391962321	54.8389840197404	0.780254109172919	0.438596232268831	0.102167911244472	0.11246375318888	35.1419363884405	0.908451908704168	0.369827775839616	0.106014907378705	0.065729769368305	57.8096489591651	1.61289029913782	0.112214678516897
cg00812655	X	16598510	0.0012026287465099	0.0611819551467731	58.0196731624558	0.019656592268502	0.984384761899993	-0.0126581308235577	0.0365913580770782	107.878033006073	-0.345932249819586	0.730067356910584	0.0117370774249086	0.0838999274723891	33.147443960098	0.13989377319511	0.889590509287059	-0.0031086502935489	0.0512140951457629	54.8389840197404	-0.0606991158332725	0.95181951138574	0.0715578613931344	0.1010169828339	35.1419363884405	0.708374566193443	0.483385309855565	-0.0498350516110762	0.0514845616850385	57.8096489591651	-0.967961073767058	0.337096118702035
cg00813142	X	23685984	-0.0146577867856647	0.069275880446142	58.0196731624558	-0.211585716287796	0.833171739670105	-0.0610459766617949	0.0653338005797239	107.878033006073	-0.934370511436928	0.352199567963392	0.00550078575350685	0.0765724164060517	33.147443960098	0.0718376931496719	0.943162782925764	-0.0510622513768255	0.0786192301529511	54.8389840197404	-0.649488061349438	0.518734216921448	0.0945858240095883	0.0931915714661265	35.1419363884405	1.01496114424864	0.317061690028023	0.017474047184928	0.0829077993332571	57.8096489591651	0.21076481736886	0.833811962650534
cg00813156	X	153775885	-0.0433591286680992	0.0408674391421339	58.0196731624558	-1.06097004310203	0.293100142893985	0.078117456510874	0.0374601975481348	107.878033006073	2.08534555672047	0.0393972786077095	0.0227143312806056	0.0530832582845115	33.147443960098	0.427900095334449	0.671491248106451	-0.04261236008072	0.0410675508467952	54.8389840197404	-1.0376162980765	0.304002410083447	0.0415888879453654	0.0640865017498163	35.1419363884405	0.648949260918031	0.520589990165278	0.00985243254587117	0.0434486968039956	57.8096489591651	0.226760139442551	0.82141020778587
cg00813999	X	77582839	0.000887064496518716	0.0936035179511907	58.0196731624558	0.00947682860575041	0.992471208962758	-0.0948162437956631	0.119316650680807	107.878033006073	-0.79466062158678	0.428555723437537	-0.0931212686683508	0.110814854026443	33.147443960098	-0.840332006809572	0.406743053250569	-0.0751174059402147	0.159844028762511	54.8389840197404	-0.469941895995507	0.640260017341862	0.00728354236722354	0.136259117240434	35.1419363884405	0.0534536148092863	0.957673210556054	-0.285706525055122	0.154282516255443	57.8096489591651	-1.85183993617322	0.0691577620129383
cg00815013	X	107681737	-0.0639138269696481	0.0682520013011548	58.0196731624558	-0.936438869940751	0.352928895107594	-0.182593205604232	0.10748575912327	107.878033006073	-1.69876648863619	0.0922454996411736	-0.0996409257237274	0.0773129681432523	33.147443960098	-1.28879964275985	0.206390280646179	0.095844146455058	0.125474952959939	54.8389840197404	0.76385082595455	0.448230222986716	0.116809974298802	0.0968278888250693	35.1419363884405	1.2063670468932	0.235734896998423	-0.0633873238508764	0.139749344862649	57.8096489591651	-0.453578683414766	0.651830243813821
cg00815358	X	2826786	0.0611527932585443	0.0478963120403628	58.0196731624558	1.2767745710152	0.206768361514226	-0.0461285262708176	0.0406191027985074	107.878033006073	-1.13563626699585	0.258625544101838	0.0192656634311449	0.0632540714574082	33.147443960098	0.304575863454376	0.762593301861239	0.0934092784898721	0.0555251142031816	54.8389840197404	1.68228881345587	0.0981992113538976	-0.124428140025744	0.0745380199497892	35.1419363884405	-1.66932446165812	0.103939249350348	0.0773280467959725	0.0557248340241078	57.8096489591651	1.38767657455056	0.170561417664969
cg00815770	X	23925454	-0.122891314702837	0.0744290671989932	58.0196731624558	-1.65111990956806	0.104117284685143	0.0113653795984429	0.105532686058208	107.878033006073	0.107695350350262	0.914437399519155	3.81011539856185e-05	0.0917280934379111	33.147443960098	0.000415370608475672	0.999671072008811	0.0855164195631591	0.134601351024593	54.8389840197404	0.635331064006442	0.527854795022765	-0.0457758408365941	0.119191099162181	35.1419363884405	-0.384054188260382	0.703252356619192	0.0697384726505472	0.137986791876018	57.8096489591651	0.505399623416185	0.615199749446805
cg00816548	X	77154821	-0.0801457691756601	0.0898655800953841	58.0196731624558	-0.891840558872403	0.376162261155142	-0.0443064748518081	0.0782012013974584	107.878033006073	-0.566570258001792	0.572183063249814	-0.0786672911658341	0.10957336847773	33.147443960098	-0.717941706627577	0.47782309124787	0.00334238271785786	0.111847916336013	54.8389840197404	0.0298832810422385	0.976268631900374	0.00957138357241002	0.133895942179155	35.1419363884405	0.0714837463827198	0.943418042886163	0.121185082078953	0.10963688226274	57.8096489591651	1.10533134085789	0.273595086137702
cg00817713	X	22009020	0.0618744114713881	0.112943710463569	58.0196731624558	0.547834060147565	0.585907393750525	0.00221558500452336	0.0641657257382354	107.878033006073	0.0345291038016441	0.972519043595774	0.0513336911658635	0.119134177816781	33.147443960098	0.430889708617544	0.669337728723037	-0.0378124626661636	0.082976853393151	54.8389840197404	-0.455698922288667	0.650405872044334	-0.0652001498418921	0.161112355787121	35.1419363884405	-0.404687458782129	0.688160055413577	-0.172923218942274	0.083408777520455	57.8096489591651	-2.07320169510777	0.0426203810703154
cg00817768	X	48450845	0.0203342671028665	0.048404775757427	58.0196731624558	0.420088034386701	0.67597283434374	-0.095710152507172	0.102783368592201	107.878033006073	-0.931183262604555	0.353838002832453	0.0385862846967496	0.0677140908704241	33.147443960098	0.569841287105032	0.57262752321065	-0.0952174515434769	0.138649566330141	54.8389840197404	-0.686749003720304	0.495134766144299	-0.0601871040549132	0.083930551639991	35.1419363884405	-0.717106022525359	0.478048280341235	-0.0116982668145161	0.141169143128376	57.8096489591651	-0.0828670243034483	0.934243545935671
cg00817885	X	105281285	0.133731850527593	0.172010600573026	58.0196731624558	0.777462842883439	0.440044411837886	0.143968286164837	0.106603821482284	107.878033006073	1.3504983607812	0.179682448453129	0.0177716505333008	0.095628214344874	33.147443960098	0.18584107896451	0.85370198938573	-0.172480487883074	0.119847264730236	54.8389840197404	-1.43916916478077	0.155786369526986	0.00153377482646846	0.119802095478991	35.1419363884405	0.0128025709428215	0.989857713051935	-0.230967657117325	0.123028598546927	57.8096489591651	-1.87734933052356	0.0655187768960635
cg00818649	X	41782297	0.0269009205771693	0.0810072990615105	58.0196731624558	0.332080206213798	0.741025416769536	0.0583191519140721	0.114633010127875	107.878033006073	0.508746580492093	0.611968776963812	0.145893133173511	0.10670307155918	33.147443960098	1.36728147598446	0.180737903039528	0.0356306020057753	0.14471496217827	54.8389840197404	0.246212288414816	0.806437164290172	-0.0316916534255034	0.133686522037304	35.1419363884405	-0.237059450291183	0.813987207844309	-0.149791477897903	0.144462051328759	57.8096489591651	-1.03689153324437	0.304104247358085
cg00820131	X	67912078	0.0430221259120005	0.0524938324151995	58.0196731624558	0.819565345728948	0.415817987566826	0.0210203560786694	0.0484051199090276	107.878033006073	0.434258940338852	0.664967739058432	-0.00639352704506465	0.0737307867252073	33.147443960098	-0.0867144829051284	0.931420177463665	0.0767359036191543	0.0687267880370718	54.8389840197404	1.116535572385	0.269061312481951	0.101541106898798	0.0878488069063591	35.1419363884405	1.15586210529909	0.255535711478095	-0.0293860197491652	0.0695907617822197	57.8096489591651	-0.422268976464535	0.674395096874169
cg00822942	X	54521170	-0.000209597678966804	0.0437988450318593	58.0196731624558	-0.00478546132470714	0.996198185222976	0.111779624278677	0.130690903606928	107.878033006073	0.855297661839348	0.394281983855768	0.00671727166773329	0.059663327556919	33.147443960098	0.112586272720458	0.911037643068541	0.00193537025689711	0.165239791096375	54.8389840197404	0.0117124951808268	0.990697501175796	-0.0116190903451178	0.0735224574281508	35.1419363884405	-0.158034575442102	0.875334177565983	-0.0516842551917232	0.168763848803539	57.8096489591651	-0.306251934630204	0.760513096162104
cg00822998	X	53310810	0.0451698388631528	0.0769893710435282	58.0196731624558	0.586702271377365	0.559679671870034	0.00820285169244487	0.048708565438321	107.878033006073	0.168406760056032	0.866578626803248	0.223106145264404	0.0771670099773501	33.147443960098	2.89121148182221	0.00672530956122931	-0.0604393036854388	0.0572860020863922	54.8389840197404	-1.05504488852776	0.296030941362013	-0.048954872918406	0.107808033612546	35.1419363884405	-0.454092995465869	0.652554156494242	0.113667188412471	0.062019780135562	57.8096489591651	1.83275703596528	0.0719901013985812
cg00823357	X	68048563	-0.0363159697224182	0.0444818357463591	58.0196731624558	-0.816422459034655	0.417598080753211	0.0149672368853237	0.0749347505024729	107.878033006073	0.199736928260404	0.842062348525362	0.0574130808569988	0.0544567287755099	33.147443960098	1.05428809529996	0.299375534601814	0.0745256702302929	0.0920182570034461	54.8389840197404	0.809900911593033	0.421497662098425	0.0523725245482648	0.0664818034044175	35.1419363884405	0.78777232064052	0.436111480849861	0.076581877963377	0.0954674102085558	57.8096489591651	0.802178228110285	0.425735270003785
cg00823375	X	42376753	0.126031015776381	0.0982288146267451	58.0196731624558	1.28303508756855	0.204581398258926	-0.0493481998173375	0.120869623137528	107.878033006073	-0.408276277664804	0.683880094060599	0.0370191257505092	0.0551160852599657	33.147443960098	0.671657385968205	0.506456255619004	0.11968334061168	0.151094754052586	54.8389840197404	0.792107848893458	0.431711020796939	-0.0294534696189248	0.0685310879567529	35.1419363884405	-0.429782606654539	0.669977731870389	0.0824658206094183	0.158107665245547	57.8096489591651	0.521580155404521	0.603955311564906
cg00824312	X	78393900	0.129595829701951	0.124430841349538	58.0196731624558	1.04150890805202	0.301960010082131	-0.0483227863569034	0.0667302437505695	107.878033006073	-0.724151204025702	0.470540441916982	0.124776002946606	0.128933630424903	33.147443960098	0.967753739155604	0.340175822424746	-0.110923073863086	0.0944723606666756	54.8389840197404	-1.17413255136551	0.245415744345711	0.00861346223132011	0.170135321166652	35.1419363884405	0.0506271253509023	0.959909321444784	-0.0605282699967682	0.0976506204758899	57.8096489591651	-0.619845216566881	0.537795320690885
cg00825441	X	128789389	-0.00325368955237222	0.073141563636523	58.0196731624558	-0.0444848235476812	0.964670701279811	-0.0662860079940778	0.0669918302585478	107.878033006073	-0.989464054620602	0.324650281589729	-0.0332635040763965	0.0982642124810324	33.147443960098	-0.338510870199232	0.737113160323268	-0.0991643878028243	0.0941562897727591	54.8389840197404	-1.05318920320833	0.296872791495562	-0.129010018268394	0.118866951352903	35.1419363884405	-1.08533126154953	0.285164456970542	-0.129143462167745	0.0947978768542145	57.8096489591651	-1.36230331789339	0.178386577083178
cg00829575	X	38663062	-0.191115851481158	0.0585023195404408	58.0196731624558	-3.26680810235303	0.00182915222512072	0.0635759966333376	0.0495079884418843	107.878033006073	1.28415632778066	0.201838320325985	0.00934839701448932	0.074061445677542	33.147443960098	0.126224878936222	0.900316454689565	-0.129814756326776	0.0727554506441108	54.8389840197404	-1.78426159383955	0.0799137486278094	0.00853608599985921	0.095466629776537	35.1419363884405	0.0894143432091403	0.929260285596737	-0.0759461754997003	0.0732572742979395	57.8096489591651	-1.03670490374546	0.304190498082885
cg00831529	X	129520259	0.0612445697788994	0.0679094249032356	58.0196731624558	0.9018566990689	0.370861732572331	-0.0543735662920541	0.0911119464347549	107.878033006073	-0.596777573300894	0.551906268407961	-0.0672954770546569	0.0719821478078684	33.147443960098	-0.934891207112616	0.356605523421457	0.097970793831424	0.138521333318226	54.8389840197404	0.707261412264603	0.482398889679067	-0.0144023119829911	0.0883352014581943	35.1419363884405	-0.163041593218159	0.871419680072849	0.108632024970054	0.141220241135318	57.8096489591651	0.769238347822692	0.444883470942514
cg00832270	X	77359535	-0.671668793125289	0.224330061720813	58.0196731624558	-2.9941096078385	0.0040407055614996	-0.0264672562639013	0.0251996476053214	107.878033006073	-1.05030263432383	0.2959261723999	0.109097803472106	0.259190277327185	33.147443960098	0.420917808326538	0.676531798414999	0.0193636793325752	0.0362502505622695	54.8389840197404	0.534166772152731	0.595385091784552	0.155284626407134	0.313206562616951	35.1419363884405	0.49578982352629	0.623129256598085	-0.0244609617512512	0.0361664831965353	57.8096489591651	-0.676343387282801	0.501519782618972
cg00834229	X	55515653	-0.186599870361818	0.062768111986318	58.0196731624558	-2.97284503957188	0.00429107575699085	-0.0982066302786342	0.0521333566679719	107.878033006073	-1.8837580496513	0.0622903148587152	-0.00533003982918126	0.0866450357552711	33.147443960098	-0.0615158131417473	0.951317848629699	-0.0900409775089498	0.0744089693071681	54.8389840197404	-1.21008231060494	0.231437589580683	0.143841886344512	0.108791417095883	35.1419363884405	1.32218046408695	0.194649764264092	-0.0472472962426368	0.0754029261655943	57.8096489591651	-0.626597648728855	0.533389683747343
cg00836047	X	21964861	0.0413485111765496	0.0553640122293752	58.0196731624558	0.746848169262755	0.458171123471944	-0.00619634613648339	0.0330890322430694	107.878033006073	-0.187262839570693	0.851806304406526	0.0619579163624967	0.0624508006411264	33.147443960098	0.992107638756115	0.328332404029819	-0.064841961017616	0.0463510121170448	54.8389840197404	-1.39893301259265	0.167463671117732	0.0979739531763562	0.0751770015879191	35.1419363884405	1.30324369297672	0.200966035710582	-0.0381994736795531	0.046352698035708	57.8096489591651	-0.824104643275048	0.413267328883679
cg00839517	X	47497665	-0.0251080988463392	0.0647253794684811	58.0196731624558	-0.387917368001927	0.699496798662825	-0.0251289073728594	0.0331547563270796	107.878033006073	-0.757927674839673	0.450146808537836	0.0474358478436375	0.0726379889262267	33.147443960098	0.653044619555957	0.518231719640128	-0.0104680993573603	0.0461058668767446	54.8389840197404	-0.227044844105086	0.821233153719581	0.15972672148224	0.0850663092080594	35.1419363884405	1.87767311135566	0.0687453899544063	-0.0157889313188366	0.0459399848642862	57.8096489591651	-0.343686036586201	0.732329308262296
cg00839572	X	68047847	0.0157143569415366	0.209543976383168	58.0196731624558	0.0749931217913021	0.940478161127106	0.0621332284291822	0.0712491188692862	107.878033006073	0.872056095783753	0.385114532059938	-0.344657833105059	0.233895237142904	33.147443960098	-1.47355644054642	0.150034940848686	0.0752966750903216	0.0833860513306566	54.8389840197404	0.90298885591479	0.370481236950061	0.529338414479485	0.280983620679736	35.1419363884405	1.88387640958909	0.0678768760752431	0.0483100886305482	0.0914451079911472	57.8096489591651	0.528296042202991	0.599316173852573
cg00839869	X	51640699	0.0347275781592838	0.0656200327008989	58.0196731624558	0.529222201359983	0.598670397392482	-0.146561461175468	0.0676284160022885	107.878033006073	-2.16715797647113	0.0324222447820619	0.0435153693716929	0.0877675984484907	33.147443960098	0.495802211077147	0.623305419827042	-0.0647126179263516	0.08278511304296	54.8389840197404	-0.781693900602275	0.437756488747353	-0.0117259160830601	0.10863790828093	35.1419363884405	-0.10793576817346	0.914660556088229	-0.0653023130966943	0.0855998305479371	57.8096489591651	-0.762878999627506	0.448637448043347
cg00845806	X	154445068	0.145862634832744	0.12390139685643	58.0196731624558	1.1772477028791	0.243903503011831	0.00147761607222846	0.0388468350451365	107.878033006073	0.0380369744539446	0.969728502253674	-0.120780780412644	0.144579437095089	33.147443960098	-0.835393904135945	0.409477223607186	-0.0138140027386955	0.04598016246987	54.8389840197404	-0.300433969709167	0.764982177799916	0.370003507732787	0.168178927927243	35.1419363884405	2.20005866545217	0.0344683406984318	-0.0447905299051462	0.0457894171710004	57.8096489591651	-0.978185193707013	0.332058616342029
cg00848520	X	15534284	-0.0597604712264128	0.113444099733484	58.0196731624558	-0.526783423437704	0.600352324857718	0.0741852349566061	0.127697179260177	107.878033006073	0.580946543897085	0.562488227390553	-0.130926993033913	0.125981626634782	33.147443960098	-1.03925466380481	0.306207962985479	-0.218594756748897	0.20455452168513	54.8389840197404	-1.06863810659428	0.289914319129702	0.00508375817303088	0.154718174441815	35.1419363884405	0.0328581835416028	0.973973600639341	-0.0336526736040536	0.205223564432074	57.8096489591651	-0.163980553096729	0.870318430508944
cg00849191	X	152939154	-0.13164615040535	0.160304113263072	58.0196731624558	-0.821227526391087	0.414878409794256	0.0535484465281215	0.0304676384214062	107.878033006073	1.75755159581056	0.081660518460376	0.442929533924366	0.182232689085435	33.147443960098	2.43057124463937	0.020648696179381	-0.0145677364512679	0.0431907654864013	54.8389840197404	-0.337288220924321	0.737187225453151	0.559319502272197	0.223958538424312	35.1419363884405	2.49742432776781	0.0173413255682646	0.00256015713961481	0.0429943415359785	57.8096489591651	0.0595463739681283	0.952722301205882
cg00849517	X	20285583	0.0460975373845437	0.0721678028422103	58.0196731624558	0.638754895799345	0.525496022670662	0.0723496718189461	0.0426698703806529	107.878033006073	1.69556811805434	0.0928520674624777	0.120874248812827	0.0901326679095222	33.147443960098	1.34107035347233	0.189015241185428	0.00319278560277334	0.0571238764608627	54.8389840197404	0.0558923133474812	0.955630738044278	-0.0136528341382589	0.112869580930084	35.1419363884405	-0.120961148484427	0.904410800239915	0.0109482221320046	0.0581867153502568	57.8096489591651	0.188156730726274	0.851412717650585
cg00850648	X	138285828	-0.0896808485718933	0.103620052879305	58.0196731624558	-0.865477734086399	0.39034129614756	0.0291715745052627	0.0630603603695097	107.878033006073	0.462597649844188	0.644584526107793	0.170714200020493	0.123336625025898	33.147443960098	1.38413224769728	0.175566954703527	-0.0167201519445995	0.0799363420142255	54.8389840197404	-0.209168339747445	0.835091892655116	0.170757856313394	0.156554575871918	35.1419363884405	1.09072414755284	0.282816701259915	-0.166650372847408	0.0769644497419351	57.8096489591651	-2.16529025291799	0.0345054047569622
cg00854164	X	152811391	-0.0753511943549526	0.0523406057529701	58.0196731624558	-1.43963168310632	0.15534555249678	-0.00428313373346983	0.0690375798865774	107.878033006073	-0.0620406123810631	0.95064529112161	-0.0296928196373471	0.0650110838658234	33.147443960098	-0.456734726937182	0.650840744965915	0.0440055776630037	0.0905040437174494	54.8389840197404	0.486227751329959	0.628743136470963	-0.0832149651655667	0.0775673990328044	35.1419363884405	-1.07280850206636	0.290669077249301	0.0868347504633624	0.0905354348316172	57.8096489591651	0.959124464634896	0.341490391568198
cg00854604	X	107489901	0.044839250219156	0.0694796903885416	58.0196731624558	0.645357657301115	0.521239478627502	-0.0411971781723986	0.0469462879315268	107.878033006073	-0.877538565615378	0.382144336254434	0.0971613189753836	0.0848413170495859	33.147443960098	1.14521228988698	0.260322744731339	-0.0626250509655421	0.0710708551518753	54.8389840197404	-0.881163605414838	0.382075031946642	0.00679099423128151	0.107023795239969	35.1419363884405	0.0634531247565529	0.949765245472517	-0.00519140039068611	0.0708355097626802	57.8096489591651	-0.073288106601884	0.941829849485336
cg00854925	X	152689318	-0.014123717739157	0.0706996829024494	58.0196731624558	-0.199770595274731	0.842358524383988	0.0395691134800316	0.0580341157249411	107.878033006073	0.681825043523944	0.496810829012526	0.0445627263411826	0.0750893586942077	33.147443960098	0.593462603971076	0.556899833958831	-0.0358250211826404	0.0842100106854591	54.8389840197404	-0.425424731466356	0.672191973972304	0.171354403913099	0.0866803417452382	35.1419363884405	1.97685427241076	0.0559462368833515	0.0144855065895799	0.0842498414656427	57.8096489591651	0.171935119848114	0.864089014963775
cg00854963	X	70364566	-0.0731391431323942	0.0732532528705721	58.0196731624558	-0.998442257050626	0.322210969147032	0.0252135679695613	0.0629620242393992	107.878033006073	0.400456755864333	0.689612073869576	0.125333940361367	0.101884554728562	33.147443960098	1.23015643239821	0.227297812332829	0.0427946705291623	0.0962973979364608	54.8389840197404	0.44440110995937	0.658501512422914	0.00517507277055913	0.126057181171175	35.1419363884405	0.0410533753212507	0.967485706135288	0.148064720099998	0.0933713372790092	57.8096489591651	1.58576201664067	0.118248764349839
cg00855706	X	77358961	-0.0386985775550176	0.0736157323417576	58.0196731624558	-0.525683523399065	0.601111598543684	0.0252068930297092	0.0553230085078646	107.878033006073	0.455631277285396	0.649570945420328	0.0247992422437906	0.0853073644094504	33.147443960098	0.290704588231814	0.773088419654538	0.0118228926826045	0.0778238582075326	54.8389840197404	0.151918614097446	0.879808659134147	-0.137328954971906	0.110039368708852	35.1419363884405	-1.2479983898786	0.220283372592595	0.125201233794562	0.0770228069417279	57.8096489591651	1.625508583312	0.109494171175461
cg00855923	X	21776346	0.0271317444770063	0.0836341092255636	58.0196731624558	0.324410037103776	0.746794344939487	-0.0294657893600511	0.0472182882016846	107.878033006073	-0.62403340913574	0.53392304564025	0.176627393968681	0.0851824768060797	33.147443960098	2.07351794161583	0.0459689630912466	0.0175876665481802	0.066179477466992	54.8389840197404	0.265757108114857	0.791422855327756	0.0773709661761147	0.110736844202467	35.1419363884405	0.698692171818192	0.489342845026808	0.0520493047149714	0.0659651809057883	57.8096489591651	0.78904209766829	0.433311575867214
cg00857129	X	138007740	-0.0972683455645022	0.0884744947877711	58.0196731624558	-1.09939419035763	0.276137132771577	-0.0400591234907067	0.0603932335975605	107.878033006073	-0.663304829107956	0.508550282200337	0.170228785617079	0.1102376355555	33.147443960098	1.54419844692129	0.132034810102771	-0.0540545564448782	0.0916648701213014	54.8389840197404	-0.589697627600923	0.557815310194298	0.0651978184086232	0.137908877927053	35.1419363884405	0.472760125298891	0.63930747925942	-0.114302856763858	0.0907134030714457	57.8096489591651	-1.2600437520113	0.212716485132651
cg00861065	X	117766848	0.0717095986282885	0.099589150302524	58.0196731624558	0.720054327308295	0.474382417619104	0.0166097140351225	0.0480802001118882	107.878033006073	0.345458504674891	0.730422417194494	0.115325908580133	0.128568542488645	33.147443960098	0.89699942418122	0.3761881105538	-0.0636088625222461	0.0554725457006711	54.8389840197404	-1.14667285805628	0.256495484827956	-0.0621082159612762	0.158070607847815	35.1419363884405	-0.392914386848388	0.696756134271988	-0.00144234265945267	0.0562786746372143	57.8096489591651	-0.0256285825625843	0.979641852478771
cg00861899	X	15518741	-0.217198065927189	0.0962083696551269	58.0196731624558	-2.2575797376649	0.0277506307256168	-0.00413963859892626	0.0709526336026267	107.878033006073	-0.0583436919637189	0.953582801815708	0.0715227275027101	0.117222362450371	33.147443960098	0.610145760652033	0.545925878564931	0.126942720953505	0.0832572807578951	54.8389840197404	1.52470414356485	0.133079723187307	0.16679111471682	0.144174835276878	35.1419363884405	1.15686703852658	0.255130294317438	-0.00262004474619743	0.0861676381835802	57.8096489591651	-0.030406366025902	0.975847700945815
cg00862028	X	130537524	0.00167645488177667	0.0960858089727199	58.0196731624558	0.0174474763724229	0.986139495594723	-0.11513297665287	0.0676491275456846	107.878033006073	-1.7019136954149	0.0916517888387622	0.0429406711673662	0.0971868007409538	33.147443960098	0.441836451452108	0.661476777052366	-0.166952971269227	0.09534521482122	54.8389840197404	-1.75103670994163	0.0855314960246804	-0.0233504708325796	0.136559508987313	35.1419363884405	-0.170991174512418	0.865211462648562	-0.0748713682869849	0.098188137123616	57.8096489591651	-0.762529674972079	0.448844190653419
cg00868594	X	103560436	0.0112067237732215	0.058168425846271	58.0196731624558	0.192659911458476	0.84789811627366	-0.095364417724731	0.0718132861742499	107.878033006073	-1.32794950356868	0.186997696217209	0.151701110523252	0.0538968679591695	33.147443960098	2.81465540146371	0.00815431678477767	-0.0745581472369861	0.115607156993261	54.8389840197404	-0.644926743085053	0.521663664177687	0.0723158183002382	0.0825063698042722	35.1419363884405	0.876487699941122	0.386717318580053	-0.195284241228086	0.112944000123317	57.8096489591651	-1.72903599141936	0.0891400332112063
cg00868728	X	40968127	-0.199493778470871	0.0689401122394027	58.0196731624558	-2.89372575690195	0.00535484368885695	-0.0796057615050316	0.0546809538297625	107.878033006073	-1.45582247436406	0.148345798430491	-0.00786859855803368	0.0929295310579438	33.147443960098	-0.0846727457725727	0.933030905843591	0.0854544872875941	0.0805016523504412	54.8389840197404	1.06152463698002	0.293104223100772	0.0766278226218102	0.112004510653576	35.1419363884405	0.684149434470688	0.498367920100986	0.0349725069122193	0.0814846080801084	57.8096489591651	0.429191570484544	0.669379127410197
cg00868980	X	63005938	-0.00618289045175594	0.0559256158226553	58.0196731624558	-0.110555607851729	0.912350294009598	0.067421643184979	0.047469550383552	107.878033006073	1.42031349865787	0.158400148484572	0.0508485707529495	0.0751634874588604	33.147443960098	0.676506272820041	0.503412905675275	-0.0259545718801052	0.0606263421529891	54.8389840197404	-0.42810717187274	0.670249805145988	-0.0545834692367303	0.0919837589391194	35.1419363884405	-0.59340333409137	0.556711574409841	0.0709762651368494	0.0593563827312059	57.8096489591651	1.19576466541541	0.236670291607269
cg00869298	X	119004292	-0.091102889738918	0.160151808550257	58.0196731624558	-0.568853330871559	0.571651204442529	0.0703731598663574	0.0797521927318832	107.878033006073	0.882397805699751	0.379523724247084	0.294786701158061	0.212274826472583	33.147443960098	1.38870306035151	0.174184402624042	-0.0215818300255697	0.104987556144162	54.8389840197404	-0.205565600516836	0.837891446349387	-0.212506628248994	0.261656785836047	35.1419363884405	-0.812157909721286	0.422168681921276	-0.050412712493955	0.106673984230276	57.8096489591651	-0.472586759158912	0.638287367468484
cg00873872	X	52843240	0.0126830513781413	0.0679188451662072	58.0196731624558	0.186738324939184	0.852517242845337	-0.0663804542508981	0.0971645755469715	107.878033006073	-0.683175466750311	0.495960597811096	0.148004124873558	0.0827658589337901	33.147443960098	1.78822677345688	0.0828840566931681	-0.0668434477988472	0.136905561069969	54.8389840197404	-0.48824494254609	0.627323000323585	0.0121080785969807	0.107326120621568	35.1419363884405	0.112815766812943	0.910818622122114	-0.154443928830961	0.139011343013815	57.8096489591651	-1.11101673778961	0.271160732022852
cg00874863	X	111924370	-0.0339727368297708	0.0818777317448719	58.0196731624558	-0.414920346543413	0.679730508887364	-0.076186932306688	0.0876055206833843	107.878033006073	-0.86965903190092	0.386417654526645	0.0576137477884572	0.0914363119274564	33.147443960098	0.630097021347128	0.532951008032251	0.0181918617631013	0.10659714697558	54.8389840197404	0.170659931144957	0.865119275873157	-0.0210896100607305	0.111238595335893	35.1419363884405	-0.189588964127504	0.850722067033483	0.0807951785315713	0.107133928965372	57.8096489591651	0.754151176119805	0.453819478644746
cg00876781	X	40856702	-0.05458303766764	0.0574305830630919	58.0196731624558	-0.950417612993349	0.345842507785443	-0.105695594261383	0.0876424922513325	107.878033006073	-1.20598572160955	0.23046133122706	-0.107646992827724	0.0690275419408628	33.147443960098	-1.5594788659858	0.128380835446464	0.00370037813339096	0.108185321750798	54.8389840197404	0.0342040682923206	0.97283861848664	-0.119393012909845	0.0865175434352565	35.1419363884405	-1.37998616429962	0.176307920603048	0.0654596785667528	0.112184835825586	57.8096489591651	0.583498456676651	0.561827491839313
cg00877056	X	107070410	0.0457359212181701	0.0842733829569669	58.0196731624558	0.542708974214605	0.589408958362039	0.0562222253533351	0.105391231854288	107.878033006073	0.533462076153232	0.59481116563146	-0.0868446879709955	0.115760413977293	33.147443960098	-0.750210585701864	0.458420198318343	-0.0215462006465827	0.145849918620699	54.8389840197404	-0.147728575033465	0.88309881042588	-0.0129405847064019	0.144921351687773	35.1419363884405	-0.0892938449420611	0.929355356765948	0.0366337426628869	0.146776180243753	57.8096489591651	0.249589154057891	0.803789834620219
cg00877150	X	39972039	0.0953764050810726	0.0705320472744646	58.0196731624558	1.35224211924446	0.181545325779082	-0.0512082627216191	0.0406271230772341	107.878033006073	-1.26044521105444	0.210228324108668	-0.0217130064262722	0.0849639642140938	33.147443960098	-0.255555477279278	0.799873267030438	0.072349050884331	0.0580083027379545	54.8389840197404	1.24721888884009	0.217617588525079	0.0320868893329625	0.104946814439816	35.1419363884405	0.305744290612683	0.761603238637526	0.0508892453232517	0.0579523426913101	57.8096489591651	0.878122314991115	0.383512472418849
cg00877511	X	118528353	0.0318078825188603	0.050354293371216	58.0196731624558	0.631681638035708	0.530076035754893	-0.0110283482165652	0.0349553924869873	107.878033006073	-0.315497765349671	0.752993270193409	0.0936034920623902	0.0603030885158274	33.147443960098	1.55221721417839	0.130106924213934	-0.0608224100975966	0.046941378147707	54.8389840197404	-1.29570993647036	0.200502840618331	-0.0328186843245225	0.0776542899243246	35.1419363884405	-0.422625515686318	0.675143369639041	-0.00180603189331981	0.0490276061846826	57.8096489591651	-0.0368370400650739	0.970741850881966
cg00878023	X	21392544	-0.128475514185444	0.105520362038846	58.0196731624558	-1.21754239374337	0.22832670286677	-0.057023649372618	0.0405783650354299	107.878033006073	-1.40527222629176	0.16281361500558	-0.014721496783877	0.120940384969221	33.147443960098	-0.121725235020739	0.903851585232914	-0.0196857779054128	0.052138464799189	54.8389840197404	-0.377567271710673	0.707209467835807	0.191919594667113	0.148896163146643	35.1419363884405	1.28894922885351	0.205836315236578	-0.0438641161048447	0.0518114316954894	57.8096489591651	-0.84661077043087	0.40070321655881
cg00881203	X	149930926	-0.00721985271121186	0.262112529049372	58.0196731624558	-0.0275448592152263	0.97811968724448	-0.0757681535088175	0.111719183570476	107.878033006073	-0.678201818947422	0.499095910494407	-0.329372904677692	0.397191705984628	33.147443960098	-0.829254235964434	0.412892588199588	0.120998425208201	0.134892613979644	54.8389840197404	0.896998150146757	0.373640995483689	0.107741750668578	0.488308466928575	35.1419363884405	0.220642806679691	0.826647479367035	0.140047189557317	0.170095553918014	57.8096489591651	0.823344210541912	0.413695983770189
cg00881487	X	3236105	-0.0489541978448983	0.0783598141809095	58.0196731624558	-0.62473601241419	0.534593569805661	0.0446542704400788	0.038163148834199	107.878033006073	1.17008873230248	0.244543775795533	0.06321979213865	0.0966582615119845	33.147443960098	0.654054719686961	0.517588895341425	-0.0379065884538198	0.055824370467373	54.8389840197404	-0.67903297675295	0.499972905707188	-0.0258563045187735	0.118261446914025	35.1419363884405	-0.218636801709104	0.828197782389567	-0.0486884940095645	0.0550046581702605	57.8096489591651	-0.885170377004343	0.379731814606456
cg00881557	X	70401955	-0.0191527791125271	0.0587527706058364	58.0196731624558	-0.325989377437539	0.745605279920795	-0.0147143328354097	0.06262812801741	107.878033006073	-0.23494767129746	0.814694734617561	-0.0393256742345938	0.076182702372779	33.147443960098	-0.516202143134336	0.609139883352118	-0.00844377341685803	0.0850885952623628	54.8389840197404	-0.0992350783418439	0.921313494406692	-0.0316285681156859	0.0928560153320455	35.1419363884405	-0.340619484936811	0.735418005154303	-0.0861914656487168	0.0876153673107977	57.8096489591651	-0.983748265791892	0.32933872161419
cg00882246	X	16648023	-0.0162521336179856	0.0801080364743242	58.0196731624558	-0.202877692841649	0.839940427499078	-0.0450007553013863	0.0469818996280381	107.878033006073	-0.957831753455336	0.340289306688365	0.0018468415560943	0.0825236301224258	33.147443960098	0.022379548177346	0.982279374289426	0.0216418200200802	0.0561148076890348	54.8389840197404	0.38567039452421	0.701232871370597	-0.0282018745690304	0.103728341319375	35.1419363884405	-0.27188205470478	0.787303699251471	0.00251057720094065	0.0563571121974412	57.8096489591651	0.0445476551769564	0.964621389199789
cg00883449	X	47930854	-0.128854031118173	0.133258818683012	58.0196731624558	-0.96694562049723	0.337584659962732	-0.0164569802138061	0.0474439655275584	107.878033006073	-0.346871936837718	0.729363258336868	0.0667032902454616	0.0968415798142329	33.147443960098	0.688787712606668	0.495749989907135	-0.0882258116250029	0.0620900761760918	54.8389840197404	-1.4209325718137	0.160997883001038	0.0465785941335572	0.234934775949324	35.1419363884405	0.198261810944516	0.843982731473805	-0.123368137896746	0.0615022015188197	57.8096489591651	-2.00591417624286	0.0495526998366275
cg00883501	X	47429357	0.0386077107844484	0.0509595986920346	58.0196731624558	0.757614105593087	0.451748175232945	0.0415657446943196	0.0599987989470043	107.878033006073	0.692776279255753	0.489938652788777	-0.00217880935276786	0.0681025044947099	33.147443960098	-0.0319930870227702	0.974669432856313	-0.0065613900876021	0.0822774496805693	54.8389840197404	-0.079747125282514	0.93672868703004	-0.0812796022356386	0.0842381570041673	35.1419363884405	-0.964878685933474	0.341198899943892	0.110368001861001	0.0805441854008599	57.8096489591651	1.37027895076114	0.17589786659274
cg00888842	X	150111603	-0.0260449648281915	0.0431304700606643	58.0196731624558	-0.603864618019663	0.548287537250843	-0.0117173930323361	0.0832676890218777	107.878033006073	-0.140719565655983	0.88835391033969	0.0506674261908444	0.0514133815258662	33.147443960098	0.985491027571363	0.331522099227197	-0.0917689219870733	0.117654652269801	54.8389840197404	-0.779985493277666	0.438753004956652	0.114305264349931	0.0624484266208029	35.1419363884405	1.83039462377509	0.0756828013716623	-0.116673005455553	0.119824969342207	57.8096489591651	-0.973695266487809	0.334264660496842
cg00890110	X	119247023	0.0429020946894532	0.103210150416772	58.0196731624558	0.415677087148993	0.679179733117948	-0.113703406705277	0.0626644158991812	107.878033006073	-1.81448123426556	0.0723827184305701	0.0403069042143568	0.115141215481122	33.147443960098	0.350064953248346	0.728504613893355	-0.0847208149513612	0.0858765794073331	54.8389840197404	-0.986541563905453	0.328200314255939	0.131334816819394	0.140913002068397	35.1419363884405	0.932027668785637	0.357681690824036	-0.148059135120524	0.088505125077478	57.8096489591651	-1.67288769990339	0.0997533018795962
cg00895705	X	54384537	0.0559059067309478	0.0734463985819615	58.0196731624558	0.761179687640646	0.449632522017433	-0.00747467844312902	0.0460255430106015	107.878033006073	-0.162402830128638	0.871292451384884	0.134796599699324	0.0966961030480014	33.147443960098	1.39402308314751	0.172585957615616	0.0496297825706695	0.0629676517926379	54.8389840197404	0.788179027766637	0.433985905409394	-0.0650623167742523	0.123549907232597	35.1419363884405	-0.526607572855277	0.601774502765957	-0.0207017490134649	0.0636753015415464	57.8096489591651	-0.325114267420587	0.746268300753975
cg00896517	X	148549751	0.0222794797506643	0.049728853695631	58.0196731624558	0.448019169857151	0.655807884653866	0.0477385328740899	0.0425000286519857	107.878033006073	1.12325883977632	0.263821109970596	-0.00913505783287452	0.0687025424639931	33.147443960098	-0.132965353322436	0.895024712486083	0.0429416176958219	0.0547362987835286	54.8389840197404	0.784518110470853	0.436112060872075	-0.044767527507013	0.0829382002779384	35.1419363884405	-0.539769700294801	0.592760021917344	0.0421209868590245	0.054250682138738	57.8096489591651	0.776413958285472	0.440669800633259
cg00898159	X	48532921	0.0413029585811965	0.0407386695956421	58.0196731624558	1.01385143381351	0.314863071560592	0.0382674310945752	0.0446506159771525	107.878033006073	0.857041504514885	0.393321844868944	0.0557527760182874	0.0559881803550921	33.147443960098	0.995795463697664	0.326563662176733	0.0546145767221872	0.0608771566318245	54.8389840197404	0.897127588472759	0.373572543432831	-0.0117660759747715	0.0686224808915466	35.1419363884405	-0.17146095305658	0.864844856923568	-0.084633724783105	0.0619575648701357	57.8096489591651	-1.36599501546743	0.177231300051126
cg00898895	X	39829421	0.032883095992222	0.0493763281376355	58.0196731624558	0.665968840383617	0.508070313628657	0.0238975070428977	0.0539258289309914	107.878033006073	0.443155117253353	0.658540964617285	0.0187806589220519	0.0650318668772057	33.147443960098	0.288791631301527	0.7745392398938	-0.0402808118020657	0.0502866441733873	54.8389840197404	-0.801024058459306	0.426574733198727	0.0579745865788788	0.0788503335682752	35.1419363884405	0.735248463199962	0.467067040446703	-0.0836440229013075	0.0490228828599948	57.8096489591651	-1.70622407376955	0.09333381106522
cg00899746	X	67708460	0.100480854110319	0.0660076645716259	58.0196731624558	1.52226040358216	0.133375862757572	-0.11115496546094	0.0665369069786371	107.878033006073	-1.67057608338525	0.0977043360324311	0.0899069957884872	0.0700118309281484	33.147443960098	1.28416861259859	0.207986377884659	-0.00578213289860692	0.0837600147774211	54.8389840197404	-0.0690321379953432	0.945215143004665	-0.0188409646609821	0.0961541780589152	35.1419363884405	-0.195945356107541	0.845781615839445	0.0207964088821988	0.0854303947587072	57.8096489591651	0.243431028744945	0.808533272965606
cg00899854	X	93259158	0.0643078483560109	0.0714348546109735	58.0196731624558	0.900230688593467	0.37171896638463	0.0391124398114949	0.0619410941002019	107.878033006073	0.631445736948444	0.529084850091772	0.121744712958522	0.0783901381405556	33.147443960098	1.55306159481733	0.129905252836799	-0.0174554507887251	0.0583518088693466	54.8389840197404	-0.299141554082908	0.765962812522148	0.037559315878382	0.101516518300299	35.1419363884405	0.36998230935459	0.713616172395396	-0.0599310973293164	0.0612012049416151	57.8096489591651	-0.979247016239135	0.331538323648001
cg00901375	X	119445864	-0.0517034689853311	0.155106250211096	58.0196731624558	-0.333342266446154	0.74007760873451	-0.109157676106066	0.0847615187652307	107.878033006073	-1.28782114450317	0.200563948184209	-0.107381483739318	0.203867122782799	33.147443960098	-0.526722907909594	0.601893348669917	-0.00611118363343299	0.120483532770834	54.8389840197404	-0.0507221484371375	0.95973122957488	-0.326507239066252	0.241683452547321	35.1419363884405	-1.35097060069648	0.185339574049817	-0.120375541337627	0.127152096458679	57.8096489591651	-0.946705124730257	0.347729590089646
cg00901987	X	128892191	-0.0700107898918042	0.0909285701285997	58.0196731624558	-0.769953709739286	0.444451032251817	0.0370619431520731	0.0742186112363375	107.878033006073	0.499361851895277	0.618541380972749	-0.0881592639146112	0.107521888650845	33.147443960098	-0.819919227803841	0.418119152160007	0.00129823244647193	0.097372942493857	54.8389840197404	0.0133325789816184	0.989410843344373	0.136468319253734	0.129562926430777	35.1419363884405	1.05329759841945	0.299393274400423	-0.0894787810712712	0.0973835912815299	57.8096489591651	-0.918828109476817	0.362003436609168
cg00902308	X	40439693	-0.187532296731523	0.0693703507175206	58.0196731624558	-2.70334941068936	0.00899058881433928	-0.11844230969884	0.124667238078087	107.878033006073	-0.950067648283444	0.344201509358915	-0.176848871280398	0.0636568679876441	33.147443960098	-2.77815853765732	0.00893139926639939	0.177531532506412	0.144339300292793	54.8389840197404	1.22995976942031	0.223962694577947	-0.153606555008386	0.0843362108820541	35.1419363884405	-1.82135945404529	0.0770743198572632	-0.0959324635853975	0.144034752736421	57.8096489591651	-0.66603692347048	0.508036670511555
cg00904184	X	63425896	0.0113103101118916	0.0807253203114486	58.0196731624558	0.140108581399925	0.88905946698877	0.0340805490756922	0.0318113719657904	107.878033006073	1.07133226169378	0.286411024065959	0.0308934034851227	0.0916849065785117	33.147443960098	0.336951900132745	0.738277369578182	-0.0264677788617725	0.0422518242446042	54.8389840197404	-0.626429256842148	0.533632464956612	0.11701386356718	0.111291706959018	35.1419363884405	1.05141584008833	0.300244232108616	-0.00344313578814778	0.0423568961385033	57.8096489591651	-0.0812886708433269	0.935493166499868
cg00908601	X	70323289	0.0496495321457706	0.0703734421287899	58.0196731624558	0.705515186466329	0.483312767848035	0.0261687618163313	0.0596578808544224	107.878033006073	0.438647190304807	0.66179442230055	0.159769758496546	0.0979587681009845	33.147443960098	1.63098987047123	0.112359074213271	-0.199850149414717	0.0800019306401732	54.8389840197404	-2.49806658183773	0.0155156201530187	0.0904888328605099	0.123358502597142	35.1419363884405	0.733543541429192	0.468092744280423	-0.0755396014757962	0.0830572550394897	57.8096489591651	-0.909488297438686	0.366868805455258
cg00909097	X	19366087	0.0298259407284458	0.0829661244426795	58.0196731624558	0.359495407659451	0.720529670016586	0.00931082923331745	0.0532624368387697	107.878033006073	0.174810425244008	0.861556262156598	-0.0157449075092641	0.103833157630302	33.147443960098	-0.151636604997836	0.880392710357054	-0.0949405904009883	0.0548900978116717	54.8389840197404	-1.72964877429678	0.0893185184384865	0.144775374880338	0.126513184329698	35.1419363884405	1.14435009795539	0.260213311058068	-0.0208833167097116	0.0599538420023255	57.8096489591651	-0.348323243552959	0.728862745065952
cg00909233	X	38235674	-0.0654872774680203	0.0661678662980611	58.0196731624558	-0.989714209205795	0.326423494279692	0.0539748194151808	0.0731901478331951	107.878033006073	0.737460177539097	0.462443572509176	0.0579542342353325	0.070876408437949	33.147443960098	0.817680177545543	0.419378804773448	-0.218598635187161	0.101050568594144	54.8389840197404	-2.16325982355559	0.0348966732954329	-0.00660268155892313	0.0885721903731267	35.1419363884405	-0.0745457635303825	0.94099886473407	-0.138304513756342	0.105751398870244	57.8096489591651	-1.30782680166757	0.196109061699549
cg00910408	X	145306045	-0.0896603156839927	0.101180561191396	58.0196731624558	-0.886141711690929	0.379199392343402	0.0123187212258325	0.0877258388180047	107.878033006073	0.140422951684609	0.888587683668654	-0.0241368128426508	0.139755740968082	33.147443960098	-0.172707129420632	0.86393188795487	-0.0174368806927782	0.114998597481371	54.8389840197404	-0.151626898715899	0.880037654932539	0.120269739203933	0.171355284434338	35.1419363884405	0.701873534866205	0.487380827975847	-0.194225874496564	0.110895147309661	57.8096489591651	-1.75143709358365	0.0851745698110349
cg00911055	X	54069423	0.0139620132811526	0.0405690965951962	58.0196731624558	0.344153911546699	0.731974781465908	-0.0258835262232594	0.0329005951294677	107.878033006073	-0.786719088861605	0.433171196525128	0.0559437644479732	0.0494099045101489	33.147443960098	1.13223785802869	0.265658747901788	-0.0309288428489058	0.0486240210187452	54.8389840197404	-0.6360815539501	0.52736919521376	0.0493881532670584	0.0614083375594836	35.1419363884405	0.804258106144271	0.426655404158398	0.00693316790124512	0.0486701828577792	57.8096489591651	0.142452061902146	0.887218270748506
cg00911398	X	2984598	-0.119427422042153	0.151821064862568	58.0196731624558	-0.786632751853382	0.434698221828368	-0.091053410522387	0.0780469770349654	107.878033006073	-1.16664877976753	0.245924766850531	-0.245944687406596	0.157588158639963	33.147443960098	-1.56067999987549	0.1280971286984	-0.0566991757913926	0.0948066911521614	54.8389840197404	-0.598050360183886	0.552268333123575	-0.200093221744688	0.204654308718701	35.1419363884405	-0.977713213063682	0.334899204198342	0.0795961259382096	0.0975414899332159	57.8096489591651	0.816023273713647	0.417836584148951
cg00911962	X	118780518	0.00556863310656236	0.0541809255284288	58.0196731624558	0.102778478814292	0.91849320224027	0.0362034912874201	0.0377342565239057	107.878033006073	0.959433009220262	0.339486068373052	-0.11544091898196	0.07215971174233	33.147443960098	-1.59979739656084	0.119133008883964	0.0221038734903349	0.0517122483909284	54.8389840197404	0.427439807359305	0.67073278650512	0.0349899090798283	0.0905993427490094	35.1419363884405	0.386204888668587	0.701673380268213	0.0609349150562147	0.0509419237745658	57.8096489591651	1.19616438762445	0.236515516650627
cg00912374	X	47099697	0.0226543890845721	0.053372776633386	58.0196731624558	0.424455883945921	0.672803201592041	-0.0359090309160127	0.0336362076080899	107.878033006073	-1.06757073610689	0.288097413464601	-0.0389216232508976	0.0615612197269482	33.147443960098	-0.632242561527086	0.531565474283541	-0.0621387916635539	0.041869384437654	54.8389840197404	-1.48411046634999	0.143505025557184	0.00333796130303408	0.074974269961054	35.1419363884405	0.0445214245469547	0.964740802597347	-0.0321268938472685	0.0433707169450509	57.8096489591651	-0.74075081322663	0.461842810237816
cg00913442	X	122598736	0.0667022828170978	0.107491803185889	58.0196731624558	0.620533667127599	0.537336481937857	-0.0891852277774012	0.0519278645657242	107.878033006073	-1.7174830608434	0.0887603220311252	0.267302240633669	0.096945996226797	33.147443960098	2.75722826147805	0.00940769880711522	0.0123764864455562	0.0657158622211756	54.8389840197404	0.188333319037975	0.851310575691402	0.0670402912554876	0.12934843290225	35.1419363884405	0.518292257210031	0.607502548097516	-0.0185931144614364	0.0668454654591067	57.8096489591651	-0.278150721724137	0.781889109023814
cg00914218	X	69654348	-0.0315092516611053	0.0796339859070242	58.0196731624558	-0.395675932859792	0.693795333743657	0.0731725700244944	0.0616780025541288	107.878033006073	1.18636413298693	0.238084761492267	0.0541775826185517	0.109815787603177	33.147443960098	0.493349670398251	0.625018447370221	0.0142471365533236	0.0867755638777257	54.8389840197404	0.16418373925405	0.870190154405244	-0.0312991674666344	0.133259699332011	35.1419363884405	-0.234873466048079	0.815670164136397	0.0981759358347759	0.0878054764462222	57.8096489591651	1.11810720479269	0.268146150902223
cg00914804	X	24072448	-0.0566987473283743	0.0935172711704775	58.0196731624558	-0.606291721504739	0.546685992659737	0.0628081140922124	0.113857958233765	107.878033006073	0.551635696498785	0.582338855244753	0.00286390446853965	0.109092458783688	33.147443960098	0.026252084703841	0.97921368551272	-0.0518222589494559	0.162473592140059	54.8389840197404	-0.318958042761699	0.750970087836299	0.0186881693042147	0.137065974487148	35.1419363884405	0.136344336179269	0.892327170840463	0.0976277389178054	0.162827506916968	57.8096489591651	0.599577680493441	0.551130561596563
cg00914834	X	129009789	-0.0260729307372905	0.096108510948174	58.0196731624558	-0.271286387439195	0.787133680195066	0.0248742005160803	0.0961239800260897	107.878033006073	0.258772061969646	0.796304218588451	-0.0438092649364102	0.111736573420907	33.147443960098	-0.392076323760016	0.697511436868696	-0.134785263330634	0.13559478471045	54.8389840197404	-0.994029848702925	0.324574324262234	0.0791752185114448	0.135671178163512	35.1419363884405	0.583581712661346	0.563228885252664	-0.320114384978231	0.139944823185409	57.8096489591651	-2.28743284454417	0.0258485486911552
cg00915177	X	42003787	-0.0131691717363835	0.0803211895962354	58.0196731624558	-0.163956383148497	0.8703353059483	0.0766932779292173	0.0793158291157423	107.878033006073	0.966935336669078	0.335739110639758	0.0368726804481614	0.096370180674347	33.147443960098	0.382615039114237	0.704447716576645	0.122040029665216	0.0998441313808807	54.8389840197404	1.22230548733669	0.226819809933704	-0.0359101724196989	0.117456698010592	35.1419363884405	-0.305731159039229	0.761613154256445	0.0497178397159115	0.10239550974882	57.8096489591651	0.485547069767717	0.629123538064474
[truncated: 16,487 more rows]
