# Supplementary material for: EWAS of post-COVID-19 patients shows methylation differences in the immune-response associated gene, IFI44L, three months after COVID-19 infection
Source: Sci Rep. 2022 Jul 7;12:11478. doi: 10.1038/s41598-022-15467-1 (PMC9261254; doi:10.1038/s41598-022-15467-1)
Supplement: Supplementary file 4 — Supplementary Information 4. [file 41598_2022_15467_MOESM4_ESM.xlsx]

## Sheet: dmrff
Chr	Start	End	Number of CpGs included	Estimate	SE	Z	P-value	P.adjust	UCSC RefGene Name	EWAS type
X	47518016	47518023	2	-0.61218	0.0566822	-10.8002	3.43374e-27	6.85581e-23	LOC100133957;UXT;UXT-AS1	Positive vs Negative in females only
X	118284617	118285064	8	2.17707	0.216062	10.0761	7.04407e-24	1.2754e-19	KIAA1210	Severe vs Mild in females only
6	32121225	32121555	13	0.23395	0.0237646	9.84449	7.24088e-23	5.79934e-17	PPT2	Long vs Remission in males and females combined
14	63671314	63671737	5	2.94437	0.30857	9.54198	1.40127e-21	1.1223e-15	RHOJ	Long vs Remission in males and females combined
X	148586734	148587019	8	-0.297822	0.0378553	-7.86739	3.62124e-15	7.23017e-11	IDS	Positive vs Negative in females only
X	69282740	69282891	2	-0.590406	0.0779926	-7.57003	3.73128e-14	6.75585e-10	OTUD6A	Severe vs Mild in females only
X	118284586	118285027	8	1.37228	0.181232	7.57193	3.67711e-14	7.34172e-10	KIAA1210	Positive vs Negative in females only
X	118533164	118533437	4	-0.409867	0.0543985	-7.53453	4.90098e-14	9.7853e-10	SLC25A43	Positive vs Negative in females only
6	33245490	33246043	19	-0.187626	0.0234521	-8.0004	1.24012e-15	1.04286e-09	B3GALT4	Positive vs Negative in males and females combined
22	51016604	51017067	11	-0.594157	0.0755693	-7.86241	3.768e-15	3.01785e-09	CPT1B;CHKB-CPT1B	Long vs Remission in males and females combined
8	105342351	105342650	4	-2.41592	0.315526	-7.6568	1.90617e-14	1.60297e-08		Positive vs Negative in males and females combined
X	49042556	49042949	7	-0.494224	0.0701742	-7.04282	1.88392e-12	3.76143e-08	PRICKLE3	Positive vs Negative in females only
3	21792248	21792991	9	0.801286	0.106318	7.53668	4.82104e-14	4.00319e-08	ZNF385D	Severe vs Mild in males and females combined
1	3568210	3568245	5	0.844885	0.112684	7.49786	6.48677e-14	5.38634e-08	TP73	Severe vs Mild in males and females combined
X	154033810	154033836	3	-0.73199	0.107385	-6.81653	9.32666e-12	1.86216e-07	MPP1	Positive vs Negative in females only
11	67417958	67418365	9	1.19619	0.165928	7.2091	5.63233e-13	4.67685e-07	ACY3	Severe vs Mild in males and females combined
X	10588311	10588407	2	-1.00483	0.151376	-6.63798	3.18019e-11	5.89894e-07	MID1	Long vs Remission in females only
X	118108666	118109413	5	-0.441699	0.0665104	-6.64104	3.11472e-11	6.21886e-07	LONRF3	Positive vs Negative in females only
10	128994297	128994702	8	0.629755	0.0878448	7.16895	7.55763e-13	6.27554e-07	FAM196A;DOCK1	Severe vs Mild in males and females combined
6	30094980	30095419	18	-0.353104	0.0492829	-7.16483	7.78851e-13	6.46725e-07		Severe vs Mild in males and females combined
11	120081506	120081643	2	-0.412021	0.058116	-7.08964	1.34459e-12	1.13072e-06	OAF	Positive vs Negative in males and females combined
5	125930496	125931275	10	0.386518	0.0548335	7.04893	1.80294e-12	1.49709e-06	ALDH7A1	Severe vs Mild in males and females combined
15	80452147	80452305	4	-0.28995	0.0411572	-7.04494	1.85539e-12	1.54064e-06	FAH	Severe vs Mild in males and females combined
X	48684558	48684910	5	0.846262	0.13171	6.42519	1.31706e-10	2.44302e-06	ERAS	Long vs Remission in females only
10	128593800	128594417	7	0.663515	0.0951185	6.97567	3.04407e-12	2.52767e-06	DOCK1	Severe vs Mild in males and females combined
11	124621829	124622444	7	-0.514261	0.0739321	-6.95585	3.50448e-12	2.94706e-06	VSIG2	Positive vs Negative in males and females combined
X	72666732	72667070	6	-1.68075	0.263505	-6.37842	1.78919e-10	3.2395e-06	CDX4	Severe vs Mild in females only
11	2321770	2322329	11	-0.24424	0.0352563	-6.92756	4.28164e-12	3.6006e-06	C11orf21;TSPAN32	Positive vs Negative in males and females combined
X	119005547	119006122	12	-0.312429	0.0491701	-6.35404	2.09736e-10	4.18758e-06	NDUFA1;RNF113A	Positive vs Negative in females only
2	222437089	222437387	3	-0.227582	0.0330958	-6.87646	6.13566e-12	5.15972e-06	EPHA4	Positive vs Negative in males and females combined
10	21462743	21463243	8	0.753463	0.10986	6.85842	6.96261e-12	5.78146e-06	NEBL;NEBL-AS1	Severe vs Mild in males and females combined
5	140700449	140700662	10	0.319215	0.0466031	6.84965	7.403e-12	5.92918e-06	TAF7	Long vs Remission in males and females combined
X	153625721	153626255	5	-0.413569	0.0662848	-6.23928	4.39595e-10	8.77695e-06	RPL10	Positive vs Negative in females only
2	115419729	115420053	4	-1.03483	0.152795	-6.77268	1.2642e-11	1.06311e-05	DPP10	Positive vs Negative in males and females combined
10	135051233	135051929	9	-0.522139	0.0779399	-6.69925	2.09498e-11	1.73958e-05	VENTX	Severe vs Mild in males and females combined
5	68710813	68711028	6	-0.853169	0.127947	-6.66817	2.59015e-11	2.17816e-05	MARVELD2	Positive vs Negative in males and females combined
21	35831996	35832180	6	1.09244	0.164306	6.64884	2.95408e-11	2.45295e-05	KCNE1	Severe vs Mild in males and females combined
X	48958121	48958414	6	-0.149582	0.0246428	-6.06999	1.27916e-09	2.55398e-05	WDR45	Positive vs Negative in females only
20	3644151	3644300	5	-0.480425	0.0724036	-6.63537	3.23679e-11	2.6877e-05	GFRA4	Severe vs Mild in males and females combined
X	23761469	23761484	2	-0.283632	0.0470968	-6.02233	1.71929e-09	3.43273e-05	ACOT9	Positive vs Negative in females only
11	67418045	67418365	8	1.03793	0.158035	6.56769	5.11019e-11	4.09283e-05	ACY3	Long vs Remission in males and females combined
X	152989807	152990341	8	-0.290916	0.0488028	-5.96106	2.50609e-09	5.00366e-05	BCAP31;ABCD1	Positive vs Negative in females only
19	12146439	12146895	12	0.244759	0.0376175	6.50651	7.69145e-11	6.38665e-05	ZNF433	Severe vs Mild in males and females combined
15	41805868	41806372	9	-0.277851	0.0427386	-6.50118	7.96923e-11	6.70164e-05	LTK	Positive vs Negative in males and females combined
1	147781827	147782472	6	-0.851133	0.13114	-6.49028	8.56783e-11	7.20502e-05		Positive vs Negative in males and females combined
X	54070874	54071268	2	-0.452494	0.0772404	-5.85825	4.67774e-09	9.33957e-05	PHF8	Positive vs Negative in females only
X	80064750	80065135	4	-0.921177	0.15741	-5.8521	4.85395e-09	9.69139e-05	BRWD3	Positive vs Negative in females only
6	29717368	29717475	3	-0.816671	0.126865	-6.43733	1.21596e-10	0.000100968	LOC285830	Severe vs Mild in males and females combined
3	24536252	24537301	17	0.336247	0.0525441	6.39933	1.56063e-10	0.000129588	THRB	Severe vs Mild in males and females combined
19	796826	796828	2	-0.330443	0.051705	-6.39093	1.6488e-10	0.000138654	PTBP1	Positive vs Negative in males and females combined
2	177053274	177053838	10	0.402973	0.0633202	6.36405	1.96501e-10	0.000163166	HOXD1;HAGLR	Severe vs Mild in males and females combined
X	149106460	149106891	11	-0.279642	0.0485848	-5.75575	8.62604e-09	0.000172228	LOC100272228;CXorf40B	Positive vs Negative in females only
1	152161237	152162025	7	-1.17703	0.185656	-6.33985	2.29987e-10	0.000190971		Severe vs Mild in males and females combined
16	1543254	1543256	2	-0.311083	0.0492383	-6.31792	2.65109e-10	0.00022294	TELO2	Positive vs Negative in males and females combined
9	140066934	140067121	3	0.25806	0.0409945	6.295	3.07401e-10	0.000258506	TMEM210	Positive vs Negative in males and females combined
X	49028291	49028299	2	-1.26168	0.222693	-5.66554	1.46564e-08	0.000292629	PLP2	Positive vs Negative in females only
X	153775517	153775885	9	-0.472886	0.083496	-5.66357	1.48256e-08	0.000296008	IKBKG;G6PD	Positive vs Negative in females only
X	48931699	48931823	3	-0.451146	0.0799924	-5.63986	1.70188e-08	0.000339798	PRAF2	Positive vs Negative in females only
11	111782282	111782795	6	0.277974	0.0446056	6.23181	4.61076e-10	0.000369283	CRYAB;HSPB2;HSPB2-C11orf52	Long vs Remission in males and females combined
5	1201359	1201629	6	-0.842267	0.135098	-6.23448	4.53273e-10	0.000376379	SLC6A19	Severe vs Mild in males and females combined
19	55660591	55661330	7	-1.02103	0.163914	-6.22903	4.69317e-10	0.000389701	TNNT1	Severe vs Mild in males and females combined
X	40439693	40440231	7	-0.232511	0.0414448	-5.61013	2.0218e-08	0.000403672	ATP6AP2	Positive vs Negative in females only
6	2876395	2876999	5	-0.517731	0.0835259	-6.19845	5.70236e-10	0.000479534	SERPINB9P1	Positive vs Negative in males and females combined
10	134594987	134595446	5	-0.16676	0.0269115	-6.19662	5.76891e-10	0.00048513	INPP5A	Positive vs Negative in males and females combined
2	70056267	70056660	7	-0.140422	0.0226684	-6.19461	5.84287e-10	0.000491349	GMCL1	Positive vs Negative in males and females combined
X	84364350	84364419	3	0.9396	0.169518	5.54279	2.97693e-08	0.000594373	SATL1	Positive vs Negative in females only
20	9049273	9049819	8	0.353571	0.0574225	6.15737	7.39652e-10	0.000614176	PLCB4;	Severe vs Mild in males and females combined
X	153672320	153672393	4	-0.390371	0.0708759	-5.50782	3.63311e-08	0.000725387	FAM50A	Positive vs Negative in females only
19	1387198	1387894	8	0.517246	0.0845439	6.11807	9.47165e-10	0.0007586	NDUFS7	Long vs Remission in males and females combined
12	122356390	122356598	4	-2.94323	0.482853	-6.09548	1.09107e-09	0.000905978	WDR66	Severe vs Mild in males and females combined
X	100645695	100645938	9	-0.326057	0.0598382	-5.44899	5.06579e-08	0.000932713	RPL36A;BTK;RPL36A-HNRNPH2	Long vs Remission in males only
17	76037035	76037562	6	-0.671315	0.110287	-6.08698	1.15058e-09	0.000955391	TNRC6C	Severe vs Mild in males and females combined
14	39644349	39644417	3	-0.342876	0.0563175	-6.08827	1.14137e-09	0.00095982	PNN	Positive vs Negative in males and females combined
X	153285118	153285654	5	-0.374033	0.0686722	-5.44665	5.13271e-08	0.0010248	IRAK1;MIR718	Positive vs Negative in females only
22	36044146	36044234	4	-0.291557	0.0481173	-6.0593	1.36713e-09	0.00114967	APOL6	Positive vs Negative in males and females combined
22	44464449	44465038	9	-0.203311	0.0335639	-6.05742	1.38321e-09	0.0011632	PARVB	Positive vs Negative in males and females combined
8	68864529	68864782	5	0.697274	0.115231	6.05112	1.43842e-09	0.00119441	PREX2	Severe vs Mild in males and females combined
6	149772707	149772892	4	0.613924	0.101538	6.04624	1.48262e-09	0.0012311	ZC3H12D	Severe vs Mild in males and females combined
4	171011259	171011427	5	0.435922	0.0721429	6.04249	1.51755e-09	0.00126011	AADAT	Severe vs Mild in males and females combined
19	51165207	51165845	6	-0.832221	0.138284	-6.01819	1.76376e-09	0.00141262	SHANK1	Long vs Remission in males and females combined
18	74961809	74962794	12	0.523998	0.0870127	6.02209	1.72177e-09	0.00142969	GALR1	Severe vs Mild in males and females combined
X	70474110	70474184	4	-0.523877	0.0973502	-5.38137	7.39223e-08	0.00147593	ZMYM3;BCYRN1	Positive vs Negative in females only
X	46432858	46433744	8	-0.329691	0.0612789	-5.38017	7.44144e-08	0.00148576	CHST7	Positive vs Negative in females only
15	69754302	69755176	5	-0.405414	0.0674445	-6.01107	1.84298e-09	0.00154983		Positive vs Negative in males and females combined
20	1974924	1975102	4	-0.89649	0.149871	-5.98174	2.2077e-09	0.00183318	PDYN	Severe vs Mild in males and females combined
X	134429373	134429972	5	2.96225	0.557381	5.31457	1.06907e-07	0.00193565	ZNF75D	Severe vs Mild in females only
16	54318808	54319242	3	0.269107	0.0450771	5.96994	2.37344e-09	0.00197081	IRX3	Severe vs Mild in males and females combined
X	40064789	40064922	4	-2.50826	0.47289	-5.30411	1.13223e-07	0.00205001		Severe vs Mild in females only
6	142623433	142623767	5	0.969298	0.162547	5.96318	2.47372e-09	0.00205408	ADGRG6;GPR126	Severe vs Mild in males and females combined
X	134477590	134478512	14	-0.263026	0.0494332	-5.32083	1.03293e-07	0.00206234	ZNF449;ZNF75D	Positive vs Negative in females only
13	23309689	23310464	8	-1.00328	0.168461	-5.95558	2.59152e-09	0.00207559		Long vs Remission in males and females combined
20	44640353	44641161	5	-0.302992	0.050865	-5.95679	2.57234e-09	0.00216318	MMP9	Positive vs Negative in males and females combined
5	121413050	121413143	5	0.440088	0.0739616	5.95022	2.67781e-09	0.00222354	LOX	Severe vs Mild in males and females combined
X	2886295	2886516	4	-0.791555	0.149585	-5.29168	1.21197e-07	0.00224942	ARSE	Severe vs Mild in males only
22	18957839	18957880	4	-0.351879	0.0592689	-5.93698	2.90315e-09	0.00244137	DGCR5	Positive vs Negative in males and females combined
X	150565864	150565921	2	-0.78436	0.148654	-5.27641	1.31741e-07	0.00263034	VMA21	Positive vs Negative in females only
X	48858904	48858921	2	-0.470597	0.0892248	-5.27429	1.33271e-07	0.0026609	GRIPAP1	Positive vs Negative in females only
6	151560831	151561055	6	-0.248922	0.0420455	-5.9203	3.21362e-09	0.00270246	AKAP12	Positive vs Negative in males and females combined
8	1981465	1981678	3	-0.348969	0.05899	-5.91573	3.30408e-09	0.00274357		Severe vs Mild in males and females combined
17	883105	883117	3	-0.315085	0.0534001	-5.90046	3.62488e-09	0.00304831	NXN	Positive vs Negative in males and females combined
6	30418941	30419135	6	-0.390572	0.0662695	-5.89368	3.77678e-09	0.00317604		Positive vs Negative in males and females combined
6	30140018	30140325	6	-0.24827	0.0421805	-5.8859	3.959e-09	0.00332928	TRIM15	Positive vs Negative in males and females combined
20	25062771	25062860	6	0.548635	0.0932905	5.88094	4.0795e-09	0.00338744	VSX1	Severe vs Mild in males and females combined
19	4581550	4581552	2	-0.612985	0.104301	-5.87708	4.1757e-09	0.00351151		Positive vs Negative in males and females combined
1	79085586	79085586	1	-1.83673	0.312805	-5.87182	4.31035e-09	0.00362474	IFI44L	Positive vs Negative in males and females combined
18	20651637	20651637	1	-0.293704	0.0500309	-5.87046	4.34598e-09	0.00365471		Positive vs Negative in males and females combined
17	71258101	71258624	6	-0.237434	0.0405546	-5.85468	4.77918e-09	0.004019	CPSF4L	Positive vs Negative in males and females combined
15	23087656	23087666	2	0.648813	0.110859	5.85259	4.83964e-09	0.00406984	NIPA1	Positive vs Negative in males and females combined
19	57306631	57306847	4	-1.32711	0.226879	-5.8494	4.93352e-09	0.00409659	ZIM2	Severe vs Mild in males and females combined
3	11078758	11078979	2	-0.295438	0.0505646	-5.84279	5.1335e-09	0.00426264	SLC6A1	Severe vs Mild in males and females combined
X	107019166	107019262	6	-0.198573	0.0383844	-5.17327	2.30027e-07	0.00426931	TSC22D3	Severe vs Mild in males only
1	37939817	37940107	6	-0.333975	0.0571698	-5.8418	5.16402e-09	0.00434263	ZC3H12A	Positive vs Negative in males and females combined
X	68048814	68048818	2	-0.602107	0.116202	-5.18155	2.20051e-07	0.00439354	EFNB1	Positive vs Negative in females only
14	100203730	100204149	6	0.303937	0.0521716	5.82572	5.68685e-09	0.00455469		Long vs Remission in males and females combined
15	58357879	58358758	13	0.327629	0.0561847	5.83129	5.50008e-09	0.00456704	ALDH1A2	Severe vs Mild in males and females combined
9	36276879	36277313	6	-0.675106	0.115797	-5.83007	5.54032e-09	0.00460045	GNE	Severe vs Mild in males and females combined
13	28366598	28366645	4	0.652047	0.111977	5.82304	5.77875e-09	0.00479843	GSX1	Severe vs Mild in males and females combined
X	70316444	70316670	3	-0.434662	0.0841929	-5.16269	2.43425e-07	0.00486022	FOXO4	Positive vs Negative in females only
7	2728776	2728912	4	0.326694	0.0562589	5.80698	6.36085e-09	0.00534909	AMZ1	Positive vs Negative in males and females combined
X	153200807	153200906	3	-0.674329	0.13133	-5.13461	2.82726e-07	0.00564491	NAA10;RENBP	Positive vs Negative in females only
5	178986291	178986830	12	-0.785163	0.135558	-5.79208	6.95209e-09	0.00584629	RUFY1	Positive vs Negative in males and females combined
12	114232702	114232937	4	-0.523736	0.0907436	-5.7716	7.85221e-09	0.00660323		Positive vs Negative in males and females combined
X	47077215	47077986	13	0.816197	0.160973	5.0704	3.96985e-07	0.00714455	CDK16	Positive vs Negative in males only
19	45657133	45657270	3	-0.546745	0.0949648	-5.75734	8.54483e-09	0.00718568	NKPD1	Positive vs Negative in males and females combined
4	72052798	72052924	4	-0.315153	0.0547529	-5.75591	8.61758e-09	0.00724686	SLC4A4	Positive vs Negative in males and females combined
8	37553668	37554071	2	0.531772	0.0924948	5.74921	8.9662e-09	0.00744515	ZNF703	Severe vs Mild in males and females combined
5	31532289	31532310	3	-0.51436	0.0895201	-5.74575	9.15162e-09	0.00769596	RNASEN;C5orf22	Positive vs Negative in males and females combined
7	101943685	101944430	6	-0.58499	0.101871	-5.74247	9.33055e-09	0.0077477	SH2B2	Severe vs Mild in males and females combined
14	63671356	63671737	4	1.96622	0.343055	5.7315	9.95489e-09	0.00826612	RHOJ	Severe vs Mild in males and females combined
12	6677409	6677625	3	-0.322611	0.0562736	-5.7329	9.87251e-09	0.00830218	NOP2	Positive vs Negative in males and females combined
1	154733492	154733494	2	0.275803	0.0481348	5.72981	1.00545e-08	0.00834883	KCNN3	Severe vs Mild in males and females combined
6	31164804	31164994	8	1.13288	0.198252	5.71436	1.10119e-08	0.00881958	HCG27	Long vs Remission in males and females combined
7	45960856	45960865	2	0.897552	0.157048	5.71513	1.09619e-08	0.00910226	IGFBP3	Severe vs Mild in males and females combined
X	119444909	119445076	2	0.671157	0.133615	5.02305	5.08575e-07	0.00920825	FAM70A	Severe vs Mild in females only
X	72348015	72348195	4	-3.85652	0.769104	-5.0143	5.32276e-07	0.00963739	NAP1L6	Severe vs Mild in females only
5	151150984	151151000	2	0.355219	0.0622548	5.70589	1.15739e-08	0.00973295	G3BP1	Positive vs Negative in males and females combined
2	55646914	55646916	2	-0.307887	0.0539972	-5.7019	1.1848e-08	0.00996346	CCDC88A	Positive vs Negative in males and females combined
2	177014949	177015125	7	0.773036	0.1361	5.67993	1.3475e-08	0.0107924	HOXD4;MIR10B	Long vs Remission in males and females combined
6	26017280	26018127	8	-0.272628	0.0479444	-5.68633	1.29796e-08	0.010915	HIST1H1A	Positive vs Negative in males and females combined
9	115095436	115096032	8	-0.232478	0.0409323	-5.67957	1.35036e-08	0.0113557	PTBP3;MIR3134;ROD1	Positive vs Negative in males and females combined
3	59035717	59035931	6	-0.557738	0.0982505	-5.6767	1.37322e-08	0.0115479	C3orf67	Positive vs Negative in males and females combined
12	75723937	75724141	7	-0.184656	0.0325397	-5.67478	1.38869e-08	0.0116781	CAPS2	Positive vs Negative in males and females combined
X	48432152	48432279	2	-0.955975	0.191901	-4.98161	6.30561e-07	0.0116963	RBM3	Long vs Remission in females only
4	174256114	174256694	5	-0.214743	0.0378535	-5.67301	1.4031e-08	0.0117992	HMGB2	Positive vs Negative in males and females combined
X	19003031	19003316	4	-0.453894	0.0909076	-4.99292	5.94738e-07	0.0118745	PHKA2	Positive vs Negative in females only
X	46404864	46405110	7	-0.387585	0.0776821	-4.98937	6.05759e-07	0.0120946	ZNF674;LOC401588	Positive vs Negative in females only
19	52489783	52490310	11	0.275493	0.0486498	5.66279	1.48935e-08	0.0123669	ZNF350	Severe vs Mild in males and females combined
17	38024353	38024394	2	-1.42887	0.252843	-5.65122	1.59316e-08	0.0132289	ZPBP2	Severe vs Mild in males and females combined
13	33780078	33780362	6	-0.38293	0.0678181	-5.64644	1.63808e-08	0.0137753	STARD13	Positive vs Negative in males and females combined
6	3227556	3227987	6	0.582574	0.103223	5.64385	1.66291e-08	0.0138081	TUBB2B	Severe vs Mild in males and females combined
5	2334514	2335316	4	0.734786	0.13016	5.64525	1.64945e-08	0.0138709		Positive vs Negative in males and females combined
20	61915450	61916279	7	-0.250456	0.0444521	-5.63428	1.75789e-08	0.0145968	ARFGAP1	Severe vs Mild in males and females combined
X	106045092	106045097	2	1.08007	0.218955	4.93284	8.10426e-07	0.0150326	TBC1D8B	Long vs Remission in females only
19	14799800	14799963	2	-1.02997	0.183106	-5.62499	1.85521e-08	0.0156012	ZNF333	Positive vs Negative in males and females combined
16	57406074	57406511	8	-0.219461	0.0390512	-5.61982	1.91153e-08	0.0158725	CX3CL1	Severe vs Mild in males and females combined
X	149716257	149716267	2	-2.15286	0.438846	-4.90572	9.3087e-07	0.0168543		Severe vs Mild in females only
14	54907779	54908007	2	-0.403254	0.0719305	-5.60616	2.0686e-08	0.0173956	CNIH	Positive vs Negative in males and females combined
12	31799111	31799118	3	-0.448676	0.0800542	-5.60465	2.08676e-08	0.0175484	METTL20;C12orf72	Positive vs Negative in males and females combined
2	5836231	5837429	7	0.462177	0.0825068	5.60168	2.12285e-08	0.0176272	SOX11	Severe vs Mild in males and females combined
3	238496	238618	4	1.18366	0.211307	5.60161	2.12365e-08	0.0176339	CHL1	Severe vs Mild in males and females combined
X	130036695	130037302	7	-0.229907	0.0468042	-4.9121	9.01061e-07	0.0179906	ENOX2	Positive vs Negative in females only
X	46937730	46938229	5	-0.758958	0.15455	-4.91076	9.07238e-07	0.0181139	RGN	Positive vs Negative in females only
4	96470286	96470517	7	0.368768	0.0659135	5.59472	2.20976e-08	0.018349	UNC5C	Severe vs Mild in males and females combined
X	41782322	41782872	8	-0.310783	0.0633276	-4.90754	9.22275e-07	0.0184141	CASK	Positive vs Negative in females only
X	152760157	152760227	4	-0.474682	0.0971575	-4.8857	1.03062e-06	0.0186604	BGN	Severe vs Mild in females only
1	33160791	33160900	2	0.943907	0.169135	5.5808	2.39417e-08	0.0201335	SYNC	Positive vs Negative in males and females combined
1	19615358	19615370	2	-1.43708	0.257538	-5.58006	2.40429e-08	0.0202186	AKR7A3	Positive vs Negative in males and females combined
2	192015389	192015823	7	-0.30879	0.055371	-5.57675	2.4506e-08	0.0206081	STAT4	Positive vs Negative in males and females combined
14	106963753	106963876	3	-0.609676	0.109383	-5.57379	2.49261e-08	0.0206976		Severe vs Mild in males and females combined
19	11909233	11909408	6	0.394701	0.070824	5.57298	2.50422e-08	0.020794	ZNF491	Severe vs Mild in males and females combined
6	44214665	44214729	2	-0.261491	0.0469189	-5.57325	2.50024e-08	0.0210255	HSP90AB1	Positive vs Negative in males and females combined
2	9563560	9563643	4	-0.315458	0.0566996	-5.56368	2.64148e-08	0.0222132	ITGB1BP1;CPSF3	Positive vs Negative in males and females combined
X	62974433	62975162	7	-0.419587	0.0863959	-4.85656	1.19443e-06	0.0238479	ARHGEF9	Positive vs Negative in females only
20	39995539	39995546	3	-0.403789	0.0728165	-5.54529	2.93461e-08	0.0246783	EMILIN3	Positive vs Negative in males and females combined
11	5959658	5960081	5	-1.14044	0.205982	-5.53658	3.08441e-08	0.0256116		Severe vs Mild in males and females combined
1	18434118	18434576	3	0.777773	0.140534	5.5344	3.12294e-08	0.0259316	IGSF21	Severe vs Mild in males and females combined
1	117209190	117209211	3	-0.687662	0.124215	-5.53605	3.09361e-08	0.0260154	IGSF3	Positive vs Negative in males and females combined
12	132660955	132661355	3	-0.642522	0.11611	-5.53372	3.13505e-08	0.0260321		Severe vs Mild in males and females combined
X	48334621	48334722	2	-0.529438	0.109471	-4.83634	1.32249e-06	0.0264049	FTSJ1	Positive vs Negative in females only
X	154299289	154299395	2	-0.704625	0.145866	-4.83063	1.36099e-06	0.0271735	MTCP1;MTCP1NB;BRCC3	Positive vs Negative in females only
19	44037316	44037809	3	-0.289136	0.052328	-5.52546	3.28619e-08	0.0276349	ZNF575	Positive vs Negative in males and females combined
19	8398214	8398677	4	0.906049	0.164248	5.51636	3.46096e-08	0.0277194	KANK3	Long vs Remission in males and females combined
14	105635208	105635239	3	-0.365222	0.0662324	-5.51426	3.5026e-08	0.0294547	JAG2	Positive vs Negative in males and females combined
16	83841317	83841660	7	-0.126863	0.0230168	-5.51173	3.55324e-08	0.0298806	HSBP1	Positive vs Negative in males and females combined
1	46088336	46089024	5	-0.598169	0.108796	-5.49807	3.83975e-08	0.0307532	CCDC17	Long vs Remission in males and females combined
14	24025304	24025336	3	-0.363167	0.0659858	-5.50372	3.71863e-08	0.0312714	THTPA	Positive vs Negative in males and females combined
4	682831	683240	8	0.330711	0.0601468	5.4984	3.83252e-08	0.0318236	MFSD7	Severe vs Mild in males and females combined
3	65940167	65940361	4	-0.727328	0.132386	-5.49398	3.92979e-08	0.0326313	MAGI1	Severe vs Mild in males and females combined
5	159592081	159592696	3	-1.347	0.245484	-5.48712	4.0855e-08	0.0327214		Long vs Remission in males and females combined
5	14440757	14440991	3	-0.344393	0.0629562	-5.47035	4.49147e-08	0.0377706	TRIO	Positive vs Negative in males and females combined
X	40439693	40439984	3	-0.268223	0.0565904	-4.73972	2.14009e-06	0.0396965	ATP6AP2	Long vs Remission in females only
X	133209900	133209900	1	-1.63572	0.345569	-4.73341	2.20784e-06	0.0399752		Severe vs Mild in females only
19	41882122	41882654	10	0.362334	0.066491	5.44937	5.05488e-08	0.0419736	TMEM91	Severe vs Mild in males and females combined
X	135067201	135067793	9	-0.293524	0.0618883	-4.7428	2.10788e-06	0.0420859	SLC9A6	Positive vs Negative in females only
3	126113682	126113918	5	0.349289	0.0641043	5.44876	5.07209e-08	0.0421165	CCDC37	Severe vs Mild in males and females combined
8	144120106	144120635	7	-0.671796	0.123528	-5.43839	5.37642e-08	0.0430606	C8orf31	Long vs Remission in males and females combined
1	19229053	19229128	5	-0.302566	0.0555966	-5.44217	5.26362e-08	0.0442638	ALDH4A1	Positive vs Negative in males and females combined
X	49047879	49048307	2	-0.657985	0.13921	-4.72658	2.28337e-06	0.0455898	SYP	Positive vs Negative in females only
X	100878294	100878346	6	-0.427668	0.0908682	-4.70647	2.52042e-06	0.046406	ARMCX3	Long vs Remission in males only
20	24449916	24450361	3	0.877445	0.161766	5.42416	5.82268e-08	0.0483491	TMEM90B	Severe vs Mild in males and females combined
X	11776337	11776394	5	-0.489583	0.103994	-4.70781	2.50394e-06	0.0499936	MSL3	Positive vs Negative in females only
